# Supplementary material for: ATG8ylation of vacuolar membrane protects plants against cell wall damage
Source: Nat Plants. 2025 Feb 7;11(2):321–39. doi: 10.1038/s41477-025-01907-z (PMC11842276; doi:10.1038/s41477-025-01907-z)
Supplement: Supplementary file 4 — Supplementary Tables 1–4. [file 41477_2025_1907_MOESM4_ESM.xlsm]

## Sheet: (1) TurboID ATG8A
Main
#	Contaminant	POIs	Accession	Protein group accessions	Description	Genes [v1]	Genes [v2]	GO Accessions	Pfam IDs	Quantified Peptides	MW[kDa]	20240621_E2_NEO5_Valenzuela_Dagdas_GMI_ID1690_onbead_try_dig_25per_control_1_TID-YFP_Tor_1								20240621_E2_NEO5_Valenzuela_Dagdas_GMI_ID1690_onbead_try_dig_25per_control_2_TID-YFP_Tor_2								20240621_E2_NEO5_Valenzuela_Dagdas_GMI_ID1690_onbead_try_dig_25per_control_3_TID-YFP_Tor_3								20240621_E2_NEO5_Valenzuela_Dagdas_GMI_ID1690_onbead_try_dig_25per_control_4_TID-YFP_ES20_1								20240621_E2_NEO5_Valenzuela_Dagdas_GMI_ID1690_onbead_try_dig_25per_control_5_TID-YFP_ES20_2
												Area (Norm.)	Area (Raw)	Coverage	# Peptides	# Unique peptides	# Peptide Isoforms	# Unique Peptide Isoforms	# PSMs	Area (Norm.)	Area (Raw)	Coverage	# Peptides	# Unique peptides	# Peptide Isoforms	# Unique Peptide Isoforms	# PSMs	Area (Norm.)	Area (Raw)	Coverage	# Peptides	# Unique peptides	# Peptide Isoforms	# Unique Peptide Isoforms	# PSMs	Area (Norm.)	Area (Raw)	Coverage	# Peptides	# Unique peptides	# Peptide Isoforms	# Unique Peptide Isoforms	# PSMs	Area (Norm.)	Area (Raw)	Coverage	# Peptides	# Unique peptides	# Peptide Isoforms
2577	ü		cont_P15636	cont_P15636	Protease 1 OS=Achromobacter lyticus PE=1 SV=1			[GO:0004252]; GO:0004175; GO:0008236; GO:0008233; GO:0017171; GO:0016787; GO:0140096; GO:0003824; GO:0003674_x000D_ [GO:0005576]; GO:0110165; GO:0005575_x000D_ [GO:0006508]; GO:0019538; GO:0043170; GO:0044238; GO:1901564; GO:0071704; GO:0008152; GO:0006807; GO:0008150	Pf01483, Pf18911	15	68.083	9.88275e+09	9.90873e+09	0.232772	28	28	36	36	585	9.34241e+09	1.07712e+10	0.232772	31	31	44	44	585	8.60571e+09	1.07317e+10	0.232772	34	34	50	50	553	9.43428e+09	1.03737e+10	0.232772	34	34	46	46	690	1.25626e+10	1.21326e+10	0.232772	36	36	50
2576	ü		cont_P00761	cont_P00761	Trypsin OS=Sus scrofa PE=1 SV=1			[GO:0004252]; GO:0004175; GO:0008236; GO:0008233; GO:0017171; GO:0016787; GO:0140096; GO:0003824; GO:0003674_x000D_ [GO:0005615]; GO:0110165; GO:0005576; GO:0005575_x000D_ [GO:0006508]; GO:0019538; GO:0043170; GO:0044238; GO:1901564; GO:0071704; GO:0008152; GO:0006807; GO:0008150_x000D_ [GO:0007586]; GO:0032501; GO:0008150_x000D_ [GO:0046872]; GO:0043169; GO:0043167; GO:0036094; GO:0005488; GO:00…	Pf00089	9	24.394	6.69651e+09	6.71411e+09	0.38961	15	14	27	26	139	7.00815e+09	8.07998e+09	0.38961	14	13	27	26	132	5.47803e+09	6.83132e+09	0.38961	19	18	31	30	124	6.06679e+09	6.67089e+09	0.38961	14	13	24	23	133	6.69894e+09	6.46963e+09	0.38961	16	15	30
1094	ü		cont_P13645	cont_P13645	Keratin, type I cytoskeletal 10 OS=Homo sapiens GN=KRT10 PE=1 SV=6	KRT10	KRT10	[GO:0001533]; GO:0005886; GO:0016020; GO:0071944; GO:0110165; GO:0005575_x000D_ [GO:0005737]; GO:0110165; GO:0005622; GO:0005575_x000D_ [GO:0005829]; GO:0110165; GO:0005737; GO:0005575; GO:0005622_x000D_ [GO:0005856]; GO:0043232; GO:0043228; GO:0043229; GO:0043226; GO:0005622; GO:0110165; GO:0005575_x000D_ [GO:0005882]; GO:0099513; GO:0045111; GO:0099512; GO:0005856; GO:0099081; GO:0043232; GO:00…	Pf00038	48	58.792	2.2862e+08	2.29221e+08	0.609589	50	32	52	33	126	1.04047e+08	1.1996e+08	0.611301	40	25	43	27	86	1.26879e+08	1.58224e+08	0.611301	47	30	50	32	91	3.80765e+09	4.1868e+09	0.635274	82	60	100	73	539	4.50522e+08	4.35101e+08	0.635274	62	42	70
2587	ü		cont_P02769	cont_P02769	Serum albumin OS=Bos_taurus GN=ALB PE=1 SV=4	ALB	ALB	[GO:0003677]; GO:0003676; GO:0097159; GO:0005488; GO:0003674_x000D_ [GO:0005504]; GO:0008289; GO:0033293; GO:0005488; GO:0031406; GO:0003674; GO:0043168; GO:0043177; GO:0043167; GO:0036094_x000D_ [GO:0005576]; GO:0110165; GO:0005575_x000D_ [GO:0005615]; GO:0110165; GO:0005576; GO:0005575_x000D_ [GO:0005737]; GO:0110165; GO:0005622; GO:0005575_x000D_ [GO:0009267]; GO:0031669; GO:0033554; GO:004259…	Pf00273	63	69.248	1.84687e+09	1.85172e+09	0.762768	91	84	94	87	537	1.97723e+09	2.27962e+09	0.779242	97	90	103	96	530	2.3318e+09	2.90785e+09	0.779242	98	90	109	101	551	1.87173e+09	2.05811e+09	0.790774	94	87	98	91	590	2.41497e+09	2.33231e+09	0.812191	97	90	104
1512	ü		cont_P04264	cont_P04264	Keratin, type II cytoskeletal 1 OS=Homo sapiens GN=KRT1 PE=1 SV=6	KRT1	KRT1	[GO:0001533]; GO:0005886; GO:0016020; GO:0071944; GO:0110165; GO:0005575_x000D_ [GO:0001867]; GO:0006956; GO:0045087; GO:0002252; GO:0002253; GO:0006959; GO:0006955; GO:0140546; GO:0002376; GO:0050778; GO:0050896; GO:0098542; GO:0008150; GO:0002684; GO:0048584; GO:0050776; GO:0006952; GO:0051707; GO:0002682; GO:0048518; GO:0048583; GO:0006950; GO:0043207; GO:0044419; GO:0050789; GO:0009605; GO:00…	Pf00038, Pf16208, Pf16210	57	65.999	3.26377e+08	3.27235e+08	0.48913	53	42	59	47	185	1.20596e+08	1.3904e+08	0.48913	45	34	48	37	103	1.81644e+08	2.26518e+08	0.492236	51	41	56	45	118	2.9224e+09	3.2134e+09	0.532609	89	74	109	93	504	5.79322e+08	5.59492e+08	0.549689	73	59	89
2562	ü		cont_P22629	cont_P22629	Streptavidin OS=Streptomyces avidinii PE=1 SV=1			[GO:0005576]; GO:0110165; GO:0005575_x000D_ [GO:0009374]; GO:0019842; GO:0033218; GO:0033293; GO:0097159; GO:1901363; GO:1901681; GO:0036094; GO:0005488; GO:0031406; GO:0003674; GO:0043168; GO:0043177; GO:0043167	Pf01382	4	18.822	1.28548e+09	1.28886e+09	0.398907	9	9	13	13	70	1.40914e+09	1.62466e+09	0.398907	8	8	11	11	55	2.0198e+09	2.51877e+09	0.398907	10	10	15	15	87	1.72287e+09	1.89443e+09	0.398907	8	8	12	12	82	1.93045e+09	1.86437e+09	0.398907	9	9	14
1908		ü	p999	p999	TurboID					20	34.816	2.19851e+09	2.20429e+09	0.708464	39	39	42	42	324	2.19467e+09	2.53033e+09	0.708464	40	40	46	46	313	2.31206e+09	2.88323e+09	0.708464	42	42	50	50	339	1.05582e+09	1.16095e+09	0.708464	38	38	42	42	260	1.27237e+09	1.22882e+09	0.708464	40	40	46
877			AT1G13930.2_x000D_; AT1G13930.3_x000D_; AT1G13930.1	AT1G13930.2|AT1G13930.3|AT1G13930.1	Symbols: Involved in response to salt stress. Knockout mutants are hypersensitive to salt stress. chr1:4761091-4761558 FORWARD LENGTH=155<|>Symbols: Involved in response to salt stress. Knockout mutants are hypersensitive to salt stress. chr1:4761091-4761558 FORWARD LENGTH=155<|>Symbols: Involved in response to salt stress. Knockout mutants are hypersensitive to salt stress. chr1:4761091-4761558 …			[GO:0003729]; GO:0003723; GO:0003676; GO:0097159; GO:0005488; GO:0003674_x000D_ [GO:0009408]; GO:0006950; GO:0009266; GO:0050896; GO:0009628; GO:0008150_x000D_ [GO:0009651]; GO:0006970; GO:0006950; GO:0009628; GO:0050896; GO:0008150_x000D_ [GO:0009738]; GO:0009755; GO:0071215; GO:0007165; GO:0032870; GO:0009737; GO:0071396; GO:0097306; GO:0009987; GO:0050794; GO:0007154; GO:0023052; GO:0051716; G…		15	16.154	1.46105e+09	1.46489e+09	0.703226	24	22	24	22	82	1.25402e+09	1.44581e+09	0.703226	24	21	25	22	72	1.27474e+09	1.58965e+09	0.703226	21	18	22	19	67	5.89482e+08	6.48181e+08	0.703226	20	18	20	18	52	6.99003e+08	6.75075e+08	0.703226	20	17	21
2390			AT5G16390.1	AT5G16390.1	Symbols: CAC1, CAC1A, BCCP, BCCP1 chloroplastic acetylcoenzyme A carboxylase 1 chr5:5361098-5363020 REVERSE LENGTH=280	BCCP1		[GO:0003989]; GO:0016421; GO:0016885; GO:0016874; GO:0003824; GO:0003674_x000D_ [GO:0006633]; GO:0006631; GO:0008610; GO:0072330; GO:0032787; GO:0044255; GO:0006629; GO:1901576; GO:0046394; GO:0019752; GO:0044237; GO:0044238; GO:0071704; GO:0009058; GO:0016053; GO:0043436; GO:0008152; GO:0009987; GO:0006082; GO:0044249; GO:0044283; GO:0008150; GO:0044281_x000D_ [GO:0009317]; GO:1902494; GO:000573…	Pf00364	10	29.594	5.24258e+08	5.25636e+08	0.328571	10	8	10	8	40	6.80454e+08	7.84523e+08	0.328571	12	10	12	10	43	7.55942e+08	9.4269e+08	0.328571	11	9	11	9	41	6.524e+08	7.17364e+08	0.328571	10	8	10	8	46	8.31985e+08	8.03505e+08	0.328571	11	9	11
1		ü	AT4G21980.2	AT4G21980.2; ATG8A	Symbols: APG8A, ATG8A Ubiquitin-like superfamily protein chr4:11655868-11656809 FORWARD LENGTH=137	APG8A		[GO:0005737]; GO:0110165; GO:0005622; GO:0005575_x000D_ [GO:0005776]; GO:0005773; GO:0043231; GO:0005737; GO:0043227; GO:0043229; GO:0110165; GO:0005622; GO:0043226; GO:0005575_x000D_ [GO:0005874]; GO:0099513; GO:0015630; GO:0099512; GO:0005856; GO:0099081; GO:0043232; GO:0099080; GO:0043228; GO:0043229; GO:0110165; GO:0043226; GO:0005622; GO:0005575_x000D_ [GO:0006914]; GO:0044248; GO:0061919; G…	Pf02991	9	15.395	29914.7	0	0	0	0	0	0	0	1.12527e+06	1.29737e+06	0	0	0	0	0	0	1.39196e+06	1.73582e+06	0	0	0	0	0	0	23030.9	0	0	0	0	0	0	0	367360	354785	0	0	0	0
1049	ü		cont_P35908	cont_P35908	Keratin, type II cytoskeletal 2 epidermal OS=Homo sapiens GN=KRT2 PE=1 SV=2	KRT2	KRT2	[GO:0001533]; GO:0005886; GO:0016020; GO:0071944; GO:0110165; GO:0005575_x000D_ [GO:0003334]; GO:0002064; GO:0030216; GO:0048468; GO:0030855; GO:0009913; GO:0043588; GO:0048856; GO:0048869; GO:0030154; GO:0060429; GO:0008544; GO:0048513; GO:0032502; GO:0009987; GO:0009888; GO:0008150_x000D_ [GO:0005200]; GO:0005198; GO:0007010; GO:0003674; GO:0006996; GO:0016043; GO:0071840; GO:0009987; GO:000815…	Pf00038, Pf16208	54	65.393	5.90819e+07	5.92372e+07	0.621283	49	34	50	34	109	3.76848e+07	4.34483e+07	0.621283	48	34	48	34	81	3.11617e+07	3.88599e+07	0.661972	49	34	50	34	78	9.1888e+08	1.01038e+09	0.816901	92	65	103	75	525	1.15564e+08	1.11608e+08	0.816901	65	47	67
2504			AT1G12270.1	AT1G12270.1	Symbols: Hop1 stress-inducible protein, putative chr1:4172105-4174575 FORWARD LENGTH=572	HOP1		[GO:0005634]; GO:0043231; GO:0043227; GO:0043229; GO:0043226; GO:0005622; GO:0110165; GO:0005575_x000D_ [GO:0005737]; GO:0110165; GO:0005622; GO:0005575_x000D_ [GO:0051131]; GO:0065003; GO:0022607; GO:0043933; GO:0016043; GO:0044085; GO:0071840; GO:0009987; GO:0008150_x000D_ [GO:0051879]; GO:0031072; GO:0005515; GO:0005488; GO:0003674_x000D_ [GO:0070678]; GO:0005515; GO:0005488; GO:0003674	Pf13181, Pf13414, Pf17830	31	64.544	3.42955e+08	3.43857e+08	0.664336	50	36	56	41	176	3.97959e+08	4.58823e+08	0.666084	61	46	69	53	191	4.69094e+08	5.84978e+08	0.666084	60	46	75	60	200	3.55894e+08	3.91332e+08	0.666084	51	37	60	45	198	4.32362e+08	4.17562e+08	0.666084	55	41	64
2095	ü		cont_P35527	cont_P35527	Keratin, type I cytoskeletal 9 OS=Homo sapiens GN=KRT9 PE=1 SV=3	KRT9	KRT9	[GO:0005198]; GO:0003674_x000D_ [GO:0005200]; GO:0005198; GO:0007010; GO:0003674; GO:0006996; GO:0016043; GO:0071840; GO:0009987; GO:0008150_x000D_ [GO:0005829]; GO:0110165; GO:0005737; GO:0005575; GO:0005622_x000D_ [GO:0005856]; GO:0043232; GO:0043228; GO:0043229; GO:0043226; GO:0005622; GO:0110165; GO:0005575_x000D_ [GO:0005882]; GO:0099513; GO:0045111; GO:0099512; GO:0005856; GO:0099081; GO:00…	Pf00038	32	62.027	2.56289e+08	2.56962e+08	0.491172	53	52	57	56	153	8.35818e+07	9.63648e+07	0.491172	45	44	48	47	87	1.33001e+08	1.65857e+08	0.532905	52	51	59	58	108	1.86789e+08	2.05389e+08	0.532905	50	49	57	56	147	3.8713e+08	3.73878e+08	0.595506	59	58	72
330	ü		cont_P02662	cont_P02662	Alpha-S1-casein OS=Bos_taurus GN=CSN1S1 PE=1 SV=2	CSN1S1	CSN1S1	[GO:0001540]; GO:0042277; GO:0033218; GO:0005488; GO:0003674_x000D_ [GO:0005576]; GO:0110165; GO:0005575_x000D_ [GO:0005615]; GO:0110165; GO:0005576; GO:0005575_x000D_ [GO:0005794]; GO:0043231; GO:0005737; GO:0012505; GO:0043227; GO:0043229; GO:0110165; GO:0005622; GO:0043226; GO:0005575_x000D_ [GO:0005796]; GO:0070013; GO:0005794; GO:0043233; GO:0043229; GO:0043231; GO:0005737; GO:0012505; GO:00…	Pf00363	10	24.513	531070	532466	0.0934579	2	2	2	2	2	333598	384618	0.0934579	1	1	1	1	1	1.72372e+06	2.14954e+06	0.303738	5	5	5	5	5	1.90918e+06	2.09929e+06	0.336449	7	7	7	7	8	1.94407e+06	1.87752e+06	0.336449	5	5	5
1970			AT2G47110.1_x000D_; AT2G47110.2	AT2G47110.1|AT2G47110.2	Symbols: UBQ6 ubiquitin 6 chr2:19344701-19345174 FORWARD LENGTH=157<|>Symbols: UBQ6 ubiquitin 6 chr2:19344701-19345174 FORWARD LENGTH=157	RPS27AB		[GO:0003729]; GO:0003723; GO:0003676; GO:0097159; GO:0005488; GO:0003674_x000D_ [GO:0003735]; GO:0005198; GO:0003674_x000D_ [GO:0005634]; GO:0043231; GO:0043227; GO:0043229; GO:0043226; GO:0005622; GO:0110165; GO:0005575_x000D_ [GO:0006412]; GO:0009059; GO:0019538; GO:0043043; GO:0010467; GO:0043170; GO:0044249; GO:1901576; GO:0044238; GO:1901564; GO:0006518; GO:0043604; GO:1901566; GO:0071704; G…	Pf00240, Pf01599	7	17.801	2.04322e+08	2.04859e+08	0.477707	9	5	9	5	31	2.15423e+08	2.4837e+08	0.477707	10	6	10	6	30	2.28123e+08	2.84479e+08	0.477707	11	7	11	7	31	1.24836e+08	1.37267e+08	0.477707	6	3	6	3	26	1.34912e+08	1.30294e+08	0.477707	9	5	9
1795			AT4G02450.1	AT4G02450.1	Symbols: HSP20-like chaperones superfamily protein chr4:1073987-1075765 REVERSE LENGTH=241	P23-1		[GO:0005634]; GO:0043231; GO:0043227; GO:0043229; GO:0043226; GO:0005622; GO:0110165; GO:0005575_x000D_ [GO:0005829]; GO:0110165; GO:0005737; GO:0005575; GO:0005622_x000D_ [GO:0009408]; GO:0006950; GO:0009266; GO:0050896; GO:0009628; GO:0008150_x000D_ [GO:0010449]; GO:0035266; GO:0048364; GO:0048589; GO:0048507; GO:0099402; GO:0022622; GO:0040007; GO:0032502; GO:0009888; GO:0048856; GO:0048731; G…	Pf04969	12	25.454	1.67578e+08	1.68019e+08	0.385892	14	14	14	14	38	1.67399e+08	1.93001e+08	0.385892	14	14	14	14	30	1.65974e+08	2.06977e+08	0.385892	12	12	12	12	29	6.95748e+07	7.65028e+07	0.385892	12	12	12	12	25	8.01326e+07	7.73897e+07	0.385892	13	13	13
191			AT1G15690.1	AT1G15690.1	Symbols: AVP1, ATAVP3, AVP-3, AtVHP1;1 Inorganic H pyrophosphatase family protein chr1:5399115-5402185 FORWARD LENGTH=770	AVP1		[GO:0003729]; GO:0003723; GO:0003676; GO:0097159; GO:0005488; GO:0003674_x000D_ [GO:0004427]; GO:0016462; GO:0016818; GO:0016817; GO:0016787; GO:0003824; GO:0003674_x000D_ [GO:0005886]; GO:0016020; GO:0071944; GO:0110165; GO:0005575_x000D_ [GO:0005985]; GO:0005984; GO:0009311; GO:0005975; GO:0044238; GO:0071704; GO:0008152; GO:0008150_x000D_ [GO:0009414]; GO:0006950; GO:0009415; GO:0050896; GO:00…	Pf03030	21	80.768	5.23093e+07	5.24468e+07	0.22987	19	19	19	19	39	5.51382e+07	6.3571e+07	0.24026	19	19	19	19	32	5.94162e+07	7.40944e+07	0.249351	23	23	24	24	38	2.45938e+07	2.70427e+07	0.249351	20	20	20	20	30	2.92376e+07	2.82368e+07	0.249351	19	19	19
1504			AT2G36460.1	AT2G36460.1	Symbols: Aldolase superfamily protein chr2:15296929-15298387 REVERSE LENGTH=358	FBA6		[GO:0003729]; GO:0003723; GO:0003676; GO:0097159; GO:0005488; GO:0003674_x000D_ [GO:0004332]; GO:0016832; GO:0016830; GO:0016829; GO:0003824; GO:0003674_x000D_ [GO:0005634]; GO:0043231; GO:0043227; GO:0043229; GO:0043226; GO:0005622; GO:0110165; GO:0005575_x000D_ [GO:0005739]; GO:0043231; GO:0005737; GO:0043227; GO:0043229; GO:0110165; GO:0005622; GO:0043226; GO:0005575_x000D_ [GO:0006094]; GO:00…	Pf00274	27	38.363	2.47475e+08	2.48126e+08	0.773743	35	19	37	19	83	2.33238e+08	2.68909e+08	0.773743	40	21	42	21	87	2.29196e+08	2.85816e+08	0.776536	37	19	41	19	84	1.04565e+08	1.14977e+08	0.824022	33	16	34	16	66	1.36092e+08	1.31434e+08	0.824022	34	19	36
2158			AT3G56130.1	AT3G56130.1	Symbols: biotin/lipoyl attachment domain-containing protein chr3:20826852-20829007 FORWARD LENGTH=281	BLP3		[GO:0045717]; GO:0031327; GO:0042304; GO:0045922; GO:0051055; GO:0009890; GO:0031324; GO:0031326; GO:0019217; GO:0046890; GO:0045833; GO:0062014; GO:0009889; GO:0009892; GO:0031323; GO:0048523; GO:0010565; GO:0019216; GO:0062012; GO:0019222; GO:0048519; GO:0050794; GO:0080090; GO:0050789; GO:0065007; GO:0008150	Pf00364	11	29.558	4.55333e+07	4.56529e+07	0.352313	9	9	9	9	15	5.85694e+07	6.7527e+07	0.548043	13	13	13	13	18	6.91945e+07	8.62883e+07	0.548043	14	14	14	14	20	7.84391e+07	8.62498e+07	0.565836	13	13	13	13	26	1.0568e+08	1.02062e+08	0.565836	14	14	14
606			AT5G15970.1	AT5G15970.1	Symbols: KIN2, COR6.6 stress-responsive protein (KIN2) / stress-induced protein (KIN2) / cold-responsive protein (COR6.6) / cold-regulated protein (COR6.6) chr5:5211966-5212441 FORWARD LENGTH=66	KIN2		[GO:0003729]; GO:0003723; GO:0003676; GO:0097159; GO:0005488; GO:0003674_x000D_ [GO:0006970]; GO:0006950; GO:0009628; GO:0050896; GO:0008150_x000D_ [GO:0009414]; GO:0006950; GO:0009415; GO:0050896; GO:0001101; GO:0009628; GO:0010035; GO:1901700; GO:0008150; GO:0042221_x000D_ [GO:0009737]; GO:0009725; GO:0033993; GO:0097305; GO:0009719; GO:0010033; GO:1901700; GO:0050896; GO:0042221; GO:0008150		4	6.547	2.16193e+08	2.16761e+08	0.712121	6	5	6	5	15	2.02949e+08	2.33988e+08	0.712121	6	5	6	5	13	1.93631e+08	2.41465e+08	0.712121	6	5	6	5	14	7.64122e+07	8.4021e+07	0.712121	4	3	4	3	10	9.05027e+07	8.74048e+07	0.712121	4	3	4
638			AT1G76030.1	AT1G76030.1	Symbols: ATPase, V1 complex, subunit B protein chr1:28534134-28536916 FORWARD LENGTH=486	VHA-B1		[GO:0005524]; GO:0032559; GO:0035639; GO:0030554; GO:0032555; GO:0043168; GO:1901265; GO:1901363; GO:0017076; GO:0032553; GO:0043167; GO:0097159; GO:0036094; GO:0000166; GO:0097367; GO:0005488; GO:0003674_x000D_ [GO:0005634]; GO:0043231; GO:0043227; GO:0043229; GO:0043226; GO:0005622; GO:0110165; GO:0005575_x000D_ [GO:0005774]; GO:0098588; GO:0005773; GO:0031090; GO:0043231; GO:0005737; GO:001602…	Pf00006, Pf02874	25	54.074	2.072e+08	2.07744e+08	0.627572	35	5	38	5	105	2.06338e+08	2.37895e+08	0.666667	43	8	45	8	107	2.11738e+08	2.64046e+08	0.666667	44	7	46	7	107	7.98631e+07	8.78155e+07	0.666667	30	4	31	4	70	9.80144e+07	9.46593e+07	0.666667	34	5	36
902			AT3G15730.1	AT3G15730.1	Symbols: PLDALPHA1, PLD phospholipase D alpha 1 chr3:5330835-5333474 FORWARD LENGTH=810	PLDALPHA1		[GO:0004620]; GO:0016298; GO:0016788; GO:0016787; GO:0003824; GO:0003674_x000D_ [GO:0004630]; GO:0004620; GO:0008081; GO:0016298; GO:0042578; GO:0016788; GO:0016787; GO:0003824; GO:0003674_x000D_ [GO:0005096]; GO:0008047; GO:0030695; GO:0030234; GO:0140677; GO:0060589; GO:0098772; GO:0003674_x000D_ [GO:0005509]; GO:0046872; GO:0043169; GO:0043167; GO:0036094; GO:0005488; GO:0003674_x000D_ [GO:000…	Pf00168, Pf00614, Pf12357	42	91.79	1.70973e+08	1.71422e+08	0.596296	55	55	55	55	194	1.71294e+08	1.97492e+08	0.612346	61	61	62	62	187	2.07274e+08	2.58478e+08	0.646914	64	64	65	65	189	6.82491e+07	7.50451e+07	0.646914	47	47	47	47	121	8.70272e+07	8.40482e+07	0.646914	50	50	50
2341			AT5G42080.1	AT5G42080.1	Symbols: ADL1, ADL1A, AG68, DRP1A, RSW9, DL1 dynamin-like protein chr5:16820661-16824536 REVERSE LENGTH=610	DRP1A		[GO:0000911]; GO:0000910; GO:0022402; GO:0051301; GO:0009987; GO:0007049; GO:0008150_x000D_ [GO:0003924]; GO:0017111; GO:0016462; GO:0016818; GO:0016817; GO:0016787; GO:0003824; GO:0003674_x000D_ [GO:0005525]; GO:0032561; GO:0035639; GO:0019001; GO:0032555; GO:0043168; GO:1901265; GO:1901363; GO:0017076; GO:0032553; GO:0043167; GO:0097159; GO:0036094; GO:0000166; GO:0097367; GO:0005488; GO:000367…	Pf00350, Pf01031, Pf02212	46	68.13	9.51806e+07	9.54308e+07	0.572131	49	42	50	43	117	1.16041e+08	1.33788e+08	0.634426	54	47	55	48	120	1.38934e+08	1.73257e+08	0.645902	60	53	61	54	126	1.23699e+08	1.36016e+08	0.645902	56	49	58	51	136	1.56844e+08	1.51475e+08	0.645902	61	54	62
2485			AT1G14830.1	AT1G14830.1	Symbols: ADL1C, ADL5, DRP1C, DL1C DYNAMIN-like 1C chr1:5107699-5111470 REVERSE LENGTH=614	DRP1C		[GO:0000266]; GO:0007005; GO:0048285; GO:0006996; GO:0016043; GO:0071840; GO:0009987; GO:0008150_x000D_ [GO:0003924]; GO:0017111; GO:0016462; GO:0016818; GO:0016817; GO:0016787; GO:0003824; GO:0003674_x000D_ [GO:0005525]; GO:0032561; GO:0035639; GO:0019001; GO:0032555; GO:0043168; GO:1901265; GO:1901363; GO:0017076; GO:0032553; GO:0043167; GO:0097159; GO:0036094; GO:0000166; GO:0097367; GO:000548…	Pf00350, Pf01031, Pf02212	32	68.68	1.34665e+08	1.35019e+08	0.563518	41	28	45	31	149	1.53843e+08	1.77372e+08	0.662866	45	32	48	34	149	1.70083e+08	2.12101e+08	0.662866	47	33	53	36	149	1.16446e+08	1.28041e+08	0.664495	43	30	47	33	152	1.45675e+08	1.40688e+08	0.664495	44	30	48
1413			AT3G52930.1	AT3G52930.1	Symbols: Aldolase superfamily protein chr3:19627383-19628874 REVERSE LENGTH=358	FBA8		[GO:0003729]; GO:0003723; GO:0003676; GO:0097159; GO:0005488; GO:0003674_x000D_ [GO:0004332]; GO:0016832; GO:0016830; GO:0016829; GO:0003824; GO:0003674_x000D_ [GO:0005739]; GO:0043231; GO:0005737; GO:0043227; GO:0043229; GO:0110165; GO:0005622; GO:0043226; GO:0005575_x000D_ [GO:0005740]; GO:0031967; GO:0005739; GO:0031975; GO:0043227; GO:0043229; GO:0043231; GO:0005737; GO:0110165; GO:0043226; G…	Pf00274	15	38.516	1.72255e+08	1.72707e+08	0.77095	39	20	41	20	113	1.40482e+08	1.61967e+08	0.77095	40	18	42	18	110	1.45436e+08	1.81364e+08	0.773743	40	19	44	19	106	6.35187e+07	6.98436e+07	0.793296	35	16	36	16	67	7.59284e+07	7.33293e+07	0.793296	33	15	36
250	ü		cont_P02666	cont_P02666	Beta-casein OS=Bos_taurus GN=CSN2 PE=1 SV=2	CSN2	CSN2	[GO:0004869]; GO:0004866; GO:0030414; GO:0061135; GO:0004857; GO:0061134; GO:0030234; GO:0140678; GO:0098772; GO:0003674_x000D_ [GO:0005576]; GO:0110165; GO:0005575_x000D_ [GO:0005615]; GO:0110165; GO:0005576; GO:0005575_x000D_ [GO:0005794]; GO:0043231; GO:0005737; GO:0012505; GO:0043227; GO:0043229; GO:0110165; GO:0005622; GO:0043226; GO:0005575_x000D_ [GO:0005796]; GO:0070013; GO:0005794; GO:00…	Pf00363	3	25.091	953537	956044	0.116071	2	2	2	2	2	364843	420642	0.116071	1	1	1	1	1	1.16791e+06	1.45643e+06	0.116071	1	1	1	1	1	1.63402e+06	1.79673e+06	0.116071	2	2	2	2	2	1.54524e+06	1.49234e+06	0.116071	2	2	2
1511			AT5G28050.2	AT5G28050.2	Symbols: Cytidine/deoxycytidylate deaminase family protein chr5:10044209-10045484 REVERSE LENGTH=204	GSDA		[GO:0002100]; GO:0002097; GO:0006382; GO:0006400; GO:0016553; GO:0008033; GO:0009451; GO:0006399; GO:0034470; GO:0016070; GO:0043412; GO:0034660; GO:0006396; GO:0090304; GO:0043170; GO:0010467; GO:0006139; GO:0071704; GO:0009059; GO:0006725; GO:0034641; GO:0044238; GO:0046483; GO:1901360; GO:0008152; GO:0044249; GO:1901576; GO:0044237; GO:0006807; GO:0008150; GO:0009058; GO:0009987_x000D_ [GO:000…	Pf00383	7	22.218	1.48134e+08	1.48524e+08	0.392157	6	6	6	6	25	1.43741e+08	1.65724e+08	0.539216	7	7	7	7	24	1.32253e+08	1.64925e+08	0.539216	8	8	8	8	26	6.87973e+07	7.56478e+07	0.539216	5	5	5	5	21	8.56743e+07	8.27416e+07	0.539216	7	7	7
2294			AT2G41100.4_x000D_; AT2G41100.1	AT2G41100.4|AT2G41100.1	Symbols: TCH3 Calcium-binding EF hand family protein chr2:17138131-17139406 FORWARD LENGTH=324<|>Symbols: TCH3, ATCAL4 Calcium-binding EF hand family protein chr2:17138131-17139406 FORWARD LENGTH=324	CML12		[GO:0003729]; GO:0003723; GO:0003676; GO:0097159; GO:0005488; GO:0003674_x000D_ [GO:0005509]; GO:0046872; GO:0043169; GO:0043167; GO:0036094; GO:0005488; GO:0003674_x000D_ [GO:0009612]; GO:0009605; GO:0009628; GO:0050896; GO:0008150_x000D_ [GO:0009646]; GO:0009642; GO:0009416; GO:0009314; GO:0009628; GO:0050896; GO:0008150_x000D_ [GO:0009652]; GO:0009606; GO:0009612; GO:0009605; GO:0009628; GO:00…	Pf00036, Pf13499	15	36.784	6.51444e+07	6.53157e+07	0.496914	22	22	22	22	42	7.21082e+07	8.31364e+07	0.496914	23	23	25	25	45	7.16702e+07	8.93756e+07	0.496914	21	21	23	23	40	7.94009e+07	8.73074e+07	0.496914	22	22	24	24	55	9.46569e+07	9.14167e+07	0.496914	22	22	24
596			AT3G07230.1	AT3G07230.1	Symbols: wound-responsive protein-related chr3:2299920-2300183 FORWARD LENGTH=46				Pf08186	2	5.302	1.29168e+08	1.29507e+08	0.456522	5	5	5	5	7	1.17769e+08	1.3578e+08	0.456522	5	5	5	5	7	1.37368e+08	1.71304e+08	0.456522	5	5	5	5	5	3.39915e+07	3.73763e+07	0.456522	4	4	4	4	5	4.15014e+07	4.00807e+07	0.456522	4	4	4
1020			AT3G59970.3	AT3G59970.3	Symbols: MTHFR1 methylenetetrahydrofolate reductase 1 chr3:22151303-22154323 FORWARD LENGTH=592	MTHFR1		[GO:0009086]; GO:0000097; GO:0006555; GO:0009067; GO:0000096; GO:0044272; GO:0046394; GO:1901566; GO:0009066; GO:0170034; GO:0170038; GO:0006790; GO:0019752; GO:1901564; GO:0044249; GO:0016053; GO:1901576; GO:0170033; GO:0170039; GO:0008652; GO:1901607; GO:0044237; GO:0043436; GO:0006807; GO:0071704; GO:0009058; GO:0006082; GO:0044283; GO:1901605; GO:0006520; GO:0008152; GO:0009987; GO:0044281; G…	Pf02219	25	66.246	1.19592e+08	1.19906e+08	0.548986	38	31	39	32	138	1.22106e+08	1.40781e+08	0.606419	41	33	43	35	121	1.33801e+08	1.66855e+08	0.606419	47	38	50	41	124	3.70557e+07	4.07455e+07	0.606419	32	24	32	24	81	4.74962e+07	4.58704e+07	0.606419	38	30	39
2393			AT1G59610.1	AT1G59610.1	Symbols: ADL3, CF1, DRP2B, DL3 dynamin-like 3 chr1:21893413-21900780 FORWARD LENGTH=920	DRP2B		[GO:0003924]; GO:0017111; GO:0016462; GO:0016818; GO:0016817; GO:0016787; GO:0003824; GO:0003674_x000D_ [GO:0005525]; GO:0032561; GO:0035639; GO:0019001; GO:0032555; GO:0043168; GO:1901265; GO:1901363; GO:0017076; GO:0032553; GO:0043167; GO:0097159; GO:0036094; GO:0000166; GO:0097367; GO:0005488; GO:0003674_x000D_ [GO:0005829]; GO:0110165; GO:0005737; GO:0005575; GO:0005622_x000D_ [GO:0005874]; G…	Pf00169, Pf00350, Pf01031, Pf02212	63	100.167	7.01739e+07	7.03584e+07	0.661957	74	34	76	35	147	8.22799e+07	9.48638e+07	0.708696	85	41	88	43	154	9.95148e+07	1.24099e+08	0.715217	83	42	85	43	159	8.43207e+07	9.2717e+07	0.715217	85	41	90	45	174	1.01325e+08	9.78564e+07	0.719565	88	42	91
1486			AT5G03660.1	AT5G03660.1	Symbols: Family of unknown function (DUF662) chr5:938068-939811 FORWARD LENGTH=173			[GO:0005794]; GO:0043231; GO:0005737; GO:0012505; GO:0043227; GO:0043229; GO:0110165; GO:0005622; GO:0043226; GO:0005575	Pf04949	15	20.173	1.16771e+08	1.17078e+08	0.601156	23	19	23	19	49	1.0878e+08	1.25417e+08	0.601156	24	20	25	21	49	1.00082e+08	1.24806e+08	0.601156	23	20	23	20	41	4.05376e+07	4.45742e+07	0.601156	18	14	18	14	31	4.6938e+07	4.53313e+07	0.601156	16	13	16
667	ü		cont_P13647	cont_P13647	Keratin, type II cytoskeletal 5 OS=Homo sapiens GN=KRT5 PE=1 SV=3	KRT5	KRT5	[GO:0005200]; GO:0005198; GO:0007010; GO:0003674; GO:0006996; GO:0016043; GO:0071840; GO:0009987; GO:0008150_x000D_ [GO:0005737]; GO:0110165; GO:0005622; GO:0005575_x000D_ [GO:0005829]; GO:0110165; GO:0005737; GO:0005575; GO:0005622_x000D_ [GO:0005882]; GO:0099513; GO:0045111; GO:0099512; GO:0005856; GO:0099081; GO:0043232; GO:0099080; GO:0043228; GO:0043229; GO:0110165; GO:0043226; GO:0005622; G…	Pf00038, Pf16208	35	62.34	1.5545e+07	1.55858e+07	0.366102	32	18	33	19	63	5.43657e+06	6.26804e+06	0.366102	17	7	17	7	30	9.70745e+06	1.21056e+07	0.427119	28	14	28	14	43	1.15651e+08	1.27167e+08	0.574576	62	38	63	39	175	4.4316e+07	4.27991e+07	0.589831	45	28	46
1369			AT2G03440.1	AT2G03440.1	Symbols: NRP1, ATNRP1 nodulin-related protein 1 chr2:1039409-1039972 REVERSE LENGTH=187	NRP1		[GO:0006952]; GO:0006950; GO:0050896; GO:0008150_x000D_ [GO:0009408]; GO:0006950; GO:0009266; GO:0050896; GO:0009628; GO:0008150_x000D_ [GO:0009409]; GO:0006950; GO:0009266; GO:0050896; GO:0009628; GO:0008150_x000D_ [GO:0009617]; GO:0051707; GO:0043207; GO:0044419; GO:0009605; GO:0009607; GO:0008150; GO:0050896_x000D_ [GO:0009651]; GO:0006970; GO:0006950; GO:0009628; GO:0050896; GO:0008150_x000D_…		12	19.689	1.14927e+08	1.15229e+08	0.657754	17	15	17	15	47	1.14713e+08	1.32257e+08	0.721925	18	15	18	15	47	1.09117e+08	1.36073e+08	0.721925	20	17	20	17	41	5.31629e+07	5.84567e+07	0.721925	15	13	15	13	31	6.31199e+07	6.09593e+07	0.721925	17	14	17
77	ü		cont_P02754	cont_P02754	Beta-lactoglobulin OS=Bos_taurus GN=LGB PE=1 SV=3	LGB; LOC113901792	LGB	[GO:0005576]; GO:0110165; GO:0005575_x000D_ [GO:0019841]; GO:0005501; GO:0019842; GO:0043178; GO:0019840; GO:0036094; GO:0008289; GO:0005488; GO:0003674_x000D_ [GO:0036041]; GO:0005504; GO:0008289; GO:0033293; GO:0005488; GO:0031406; GO:0003674; GO:0043168; GO:0043177; GO:0043167; GO:0036094_x000D_ [GO:0042802]; GO:0005515; GO:0005488; GO:0003674	Pf00061	9	19.87	1.12641e+06	1.12937e+06	0.157303	3	3	3	3	3	2.62769e+06	3.02957e+06	0.348315	5	5	5	5	5	3.91679e+06	4.88439e+06	0.348315	5	5	5	5	6	2.04471e+07	2.24831e+07	0.404494	8	8	8	8	16	1.62299e+07	1.56744e+07	0.404494	8	8	8
97	ü		cont_P02668	cont_P02668	Kappa-casein OS=Bos_taurus GN=CSN3 PE=1 SV=1	CSN3	CSN3	[GO:0005615]; GO:0110165; GO:0005576; GO:0005575_x000D_ [GO:0005794]; GO:0043231; GO:0005737; GO:0012505; GO:0043227; GO:0043229; GO:0110165; GO:0005622; GO:0043226; GO:0005575_x000D_ [GO:0005796]; GO:0070013; GO:0005794; GO:0043233; GO:0043229; GO:0043231; GO:0005737; GO:0012505; GO:0031974; GO:0043226; GO:0005622; GO:0043227; GO:0110165; GO:0005575_x000D_ [GO:0007595]; GO:0007589; GO:0030879; G…	Pf00997	6	21.256	29914.7	0	0	0	0	0	0	0	325925	375771	0.184211	2	2	2	2	2	875720	1.09206e+06	0.236842	3	3	3	3	3	2.97754e+06	3.27403e+06	0.357895	6	6	6	6	6	2.69466e+06	2.60242e+06	0.357895	4	4	4
2409			AT5G15530.1	AT5G15530.1	Symbols: BCCP2, CAC1-B biotin carboxyl carrier protein 2 chr5:5038955-5040437 FORWARD LENGTH=255	BCCP2		[GO:0003989]; GO:0016421; GO:0016885; GO:0016874; GO:0003824; GO:0003674_x000D_ [GO:0006633]; GO:0006631; GO:0008610; GO:0072330; GO:0032787; GO:0044255; GO:0006629; GO:1901576; GO:0046394; GO:0019752; GO:0044237; GO:0044238; GO:0071704; GO:0009058; GO:0016053; GO:0043436; GO:0008152; GO:0009987; GO:0006082; GO:0044249; GO:0044283; GO:0008150; GO:0044281_x000D_ [GO:0009317]; GO:1902494; GO:000573…	Pf00364	8	27.262	5.91372e+07	5.92926e+07	0.407843	12	10	13	11	48	7.34777e+07	8.47154e+07	0.407843	11	9	13	11	49	8.28091e+07	1.03266e+08	0.407843	13	11	14	12	50	6.72242e+07	7.39182e+07	0.407843	14	12	15	13	53	8.34069e+07	8.05518e+07	0.407843	13	11	14
2281			AT1G03090.2	AT1G03090.2	Symbols: MCCA methylcrotonyl-CoA carboxylase alpha chain, mitochondrial / 3-methylcrotonyl-CoA carboxylase 1 (MCCA) chr1:739715-743819 FORWARD LENGTH=734	MCCA		[GO:0004485]; GO:0016421; GO:0016885; GO:0016874; GO:0003824; GO:0003674_x000D_ [GO:0005524]; GO:0032559; GO:0035639; GO:0030554; GO:0032555; GO:0043168; GO:1901265; GO:1901363; GO:0017076; GO:0032553; GO:0043167; GO:0097159; GO:0036094; GO:0000166; GO:0097367; GO:0005488; GO:0003674_x000D_ [GO:0005739]; GO:0043231; GO:0005737; GO:0043227; GO:0043229; GO:0110165; GO:0005622; GO:0043226; GO:000557…	Pf00289, Pf00364, Pf02785, Pf02786, Pf19331	35	80.401	4.02395e+07	4.03453e+07	0.482289	33	33	33	33	68	4.73312e+07	5.45701e+07	0.504087	39	39	40	40	69	5.97677e+07	7.45328e+07	0.566758	41	41	42	42	70	5.25737e+07	5.78088e+07	0.566758	41	41	42	42	95	6.91783e+07	6.68103e+07	0.566758	43	43	44
3			AT5G61500.1	AT5G61500.1	Symbols: ATATG3, ATG3 autophagy 3 (APG3) chr5:24734216-24736711 REVERSE LENGTH=313	ATG3		[GO:0005737]; GO:0110165; GO:0005622; GO:0005575_x000D_ [GO:0006914]; GO:0044248; GO:0061919; GO:0009056; GO:0044237; GO:0009987; GO:0008152; GO:0008150_x000D_ [GO:0015031]; GO:0045184; GO:0071702; GO:0071705; GO:0008104; GO:0051234; GO:0006810; GO:0070727; GO:0051179; GO:0033036; GO:0051641; GO:0008150; GO:0009987_x000D_ [GO:0019776]; GO:0061659; GO:0019787; GO:0016755; GO:0140096; GO:0016746; G…	Pf03987	15	35.309	336293	337177	0	0	0	0	0	0	1.1661e+06	1.34444e+06	0.086262	2	2	2	2	2	1.22236e+06	1.52433e+06	0.14377	3	3	3	3	3	87812.6	96556.6	0.14377	1	1	1	1	1	142328	137456	0.14377	1	1	1
642			AT2G42600.2_x000D_; AT2G42600.1	AT2G42600.2|AT2G42600.1	Symbols: ATPPC2, PPC2 phosphoenolpyruvate carboxylase 2 chr2:17734541-17738679 REVERSE LENGTH=963<|>Symbols: ATPPC2, PPC2 phosphoenolpyruvate carboxylase 2 chr2:17734541-17738679 REVERSE LENGTH=963	PPC2		[GO:0006099]; GO:0044238; GO:0009060; GO:0008152; GO:0045333; GO:0008150; GO:0015980; GO:0006091; GO:0044237; GO:0009987_x000D_ [GO:0008964]; GO:0004611; GO:0016831; GO:0016830; GO:0016829; GO:0003824; GO:0003674_x000D_ [GO:0015977]; GO:0071704; GO:0008152; GO:0008150_x000D_ [GO:0015979]; GO:0044237; GO:0008152; GO:0009987; GO:0008150_x000D_ [GO:0048366]; GO:0048827; GO:0099402; GO:0048367; GO:00…	Pf00311	63	109.684	8.60544e+07	8.62806e+07	0.656282	76	46	76	46	176	9.43358e+07	1.08764e+08	0.677051	79	49	80	49	163	1.07653e+08	1.34248e+08	0.71028	85	51	86	51	161	3.29777e+07	3.62615e+07	0.71028	59	35	59	35	111	4.07052e+07	3.93118e+07	0.71028	60	39	60
2073			AT3G13235.2_x000D_; AT3G13235.1	AT3G13235.2|AT3G13235.1	Symbols: ubiquitin family protein chr3:4271492-4274348 REVERSE LENGTH=414<|>Symbols: ubiquitin family protein chr3:4271492-4274348 REVERSE LENGTH=414	DDI1		[GO:0004190]; GO:0004175; GO:0070001; GO:0008233; GO:0016787; GO:0140096; GO:0003824; GO:0003674_x000D_ [GO:0006508]; GO:0019538; GO:0043170; GO:0044238; GO:1901564; GO:0071704; GO:0008152; GO:0006807; GO:0008150_x000D_ [GO:0031593]; GO:0140030; GO:0005515; GO:0005488; GO:0003674	Pf00240, Pf00627, Pf09668	19	45.331	7.70965e+07	7.72992e+07	0.577295	27	27	27	27	59	8.62628e+07	9.94558e+07	0.577295	29	29	30	30	62	1.01083e+08	1.26054e+08	0.577295	29	29	30	30	59	5.106e+07	5.61444e+07	0.577295	26	26	26	26	57	5.98019e+07	5.77549e+07	0.577295	27	27	27
1398			AT3G51800.1	AT3G51800.1	Symbols: ATG2, EBP1, ATEBP1 metallopeptidase M24 family protein chr3:19211261-19213568 REVERSE LENGTH=392	EBP1		[GO:0001558]; GO:0040008; GO:0051128; GO:0050789; GO:0050794; GO:0065007; GO:0008150_x000D_ [GO:0003729]; GO:0003723; GO:0003676; GO:0097159; GO:0005488; GO:0003674_x000D_ [GO:0005634]; GO:0043231; GO:0043227; GO:0043229; GO:0043226; GO:0005622; GO:0110165; GO:0005575_x000D_ [GO:0005730]; GO:0043232; GO:0031981; GO:0043228; GO:0043229; GO:0070013; GO:0005634; GO:0043226; GO:0005622; GO:0043233; G…	Pf00557	22	42.952	9.50076e+07	9.52574e+07	0.517857	24	24	24	24	54	9.32967e+07	1.07565e+08	0.540816	24	24	24	24	48	9.86413e+07	1.2301e+08	0.540816	27	27	27	27	48	9.6532e+07	1.06144e+08	0.540816	22	22	22	22	34	5.73415e+07	5.53787e+07	0.540816	21	21	21
773			AT2G44160.1	AT2G44160.1	Symbols: MTHFR2 methylenetetrahydrofolate reductase 2 chr2:18262301-18265185 FORWARD LENGTH=594	MTHFR2		[GO:0006555]; GO:0000096; GO:0009066; GO:0006790; GO:0019752; GO:1901564; GO:0170033; GO:0170039; GO:0044237; GO:0043436; GO:0006807; GO:0071704; GO:1901605; GO:0006520; GO:0008152; GO:0009987; GO:0006082; GO:0044238; GO:0008150; GO:0044281_x000D_ [GO:0035999]; GO:0006730; GO:0046653; GO:0044237; GO:0044281; GO:0006760; GO:0008152; GO:0009987; GO:0006575; GO:0042558; GO:0008150; GO:1901564; GO:00…	Pf02219	33	66.759	9.77523e+07	9.80092e+07	0.555556	43	36	43	36	116	8.38603e+07	9.66858e+07	0.599327	44	36	45	37	107	9.22233e+07	1.15006e+08	0.599327	44	35	44	35	102	2.13892e+07	2.3519e+07	0.599327	29	21	29	21	62	2.71321e+07	2.62033e+07	0.599327	32	24	32
1427			AT5G12140.1	AT5G12140.1	Symbols: ATCYS1, CYS1 cystatin-1 chr5:3923295-3923936 REVERSE LENGTH=101	CYS1		[GO:0004869]; GO:0004866; GO:0030414; GO:0061135; GO:0004857; GO:0061134; GO:0030234; GO:0140678; GO:0098772; GO:0003674_x000D_ [GO:0006952]; GO:0006950; GO:0050896; GO:0008150_x000D_ [GO:0009611]; GO:0006950; GO:0050896; GO:0008150_x000D_ [GO:0034605]; GO:0009408; GO:0033554; GO:0006950; GO:0009266; GO:0051716; GO:0050896; GO:0009628; GO:0009987; GO:0008150_x000D_ [GO:0042631]; GO:0009414; GO:00…	Pf16845	4	11.249	8.23307e+07	8.25472e+07	0.564356	8	7	9	8	19	7.34012e+07	8.46272e+07	0.564356	8	7	9	8	18	7.03433e+07	8.77209e+07	0.564356	8	8	10	10	18	5.46727e+07	6.01167e+07	0.564356	8	7	9	8	18	6.60567e+07	6.37956e+07	0.564356	9	9	10
52	ü		cont_P02663	cont_P02663	Alpha-S2-casein OS=Bos_taurus GN=CSN1S2 PE=1 SV=2	CSN1S2; LOC109560546; LOC113894643	CSN1S2	[GO:0005576]; GO:0110165; GO:0005575_x000D_ [GO:0005615]; GO:0110165; GO:0005576; GO:0005575_x000D_ [GO:0005794]; GO:0043231; GO:0005737; GO:0012505; GO:0043227; GO:0043229; GO:0110165; GO:0005622; GO:0043226; GO:0005575_x000D_ [GO:0005796]; GO:0070013; GO:0005794; GO:0043233; GO:0043229; GO:0043231; GO:0005737; GO:0012505; GO:0031974; GO:0043226; GO:0005622; GO:0043227; GO:0110165; GO:0005575_x0…	Pf00363	13	26.002	73141.6	73333.8	0.0405405	1	1	1	1	1	28470.9	0	0.0405405	0	0	0	0	0	164123	204668	0.0405405	0	0	0	0	0	255032	280427	0.0720721	2	2	2	2	2	309282	298695	0.121622	2	2	2
1967			AT5G16840.2	AT5G16840.2	Symbols: BPA1 binding partner of acd11 1 chr5:5536042-5538026 FORWARD LENGTH=260					8	27.305	8.75494e+07	8.77795e+07	0.492308	12	10	12	10	26	9.07521e+07	1.04632e+08	0.534615	13	11	13	11	26	9.57692e+07	1.19428e+08	0.534615	14	12	14	12	26	5.344e+07	5.87613e+07	0.534615	10	8	10	8	24	6.67972e+07	6.45107e+07	0.534615	13	11	13
1750			AT4G02510.1	AT4G02510.1	Symbols: TOC159, TOC86, PPI2, TOC160, ATTOC159 translocon at the outer envelope membrane of chloroplasts 159 chr4:1104766-1109360 FORWARD LENGTH=1503	TOC159		[GO:0003924]; GO:0017111; GO:0016462; GO:0016818; GO:0016817; GO:0016787; GO:0003824; GO:0003674_x000D_ [GO:0004888]; GO:0038023; GO:0060089; GO:0003674_x000D_ [GO:0004930]; GO:0004888; GO:0007186; GO:0038023; GO:0007165; GO:0060089; GO:0009987; GO:0050794; GO:0007154; GO:0023052; GO:0051716; GO:0003674; GO:0008150; GO:0050789; GO:0050896; GO:0065007_x000D_ [GO:0005525]; GO:0032561; GO:0035639; G…	Pf04548, Pf11886	81	160.721	7.35772e+07	7.37706e+07	0.539587	100	100	100	100	220	8.11191e+07	9.35254e+07	0.558882	101	101	101	101	202	8.81541e+07	1.09932e+08	0.607452	107	107	107	107	211	4.75173e+07	5.22488e+07	0.607452	97	97	98	98	192	5.76948e+07	5.57199e+07	0.622089	99	99	101
2538			AT5G20290.1	AT5G20290.1	Symbols: Ribosomal protein S8e family protein chr5:6851695-6853012 REVERSE LENGTH=222	RPS8A		[GO:0003729]; GO:0003723; GO:0003676; GO:0097159; GO:0005488; GO:0003674_x000D_ [GO:0003735]; GO:0005198; GO:0003674_x000D_ [GO:0006412]; GO:0009059; GO:0019538; GO:0043043; GO:0010467; GO:0043170; GO:0044249; GO:1901576; GO:0044238; GO:1901564; GO:0006518; GO:0043604; GO:1901566; GO:0071704; GO:0009058; GO:0044237; GO:0008152; GO:0006807; GO:0043603; GO:0044271; GO:0009987; GO:0008150; GO:003464…	Pf01201	12	24.978	6.14289e+07	6.15904e+07	0.463964	13	13	14	14	26	6.12828e+07	7.06553e+07	0.463964	13	13	14	14	25	7.41356e+07	9.24501e+07	0.463964	14	14	15	15	25	4.62677e+07	5.08749e+07	0.463964	13	13	15	15	30	6.23342e+07	6.02005e+07	0.504505	14	14	15
2301			AT1G07940.2_x000D_; AT5G60390.1_x000D_; AT1G07920.1_x000D_; AT1G07940.1_x000D_; AT1G07930.1_x000D_; AT5G60390.3	AT1G07940.2|AT5G60390.1|AT1G07920.1|AT1G07940.1|AT1G07930.1|AT5G60390.3	Symbols: GTP binding Elongation factor Tu family protein chr1:2463350-2464792 REVERSE LENGTH=449<|>Symbols: GTP binding Elongation factor Tu family protein chr5:24289226-24290675 FORWARD LENGTH=449<|>Symbols: GTP binding Elongation factor Tu family protein chr1:2455559-2457001 FORWARD LENGTH=449<|>Symbols: GTP binding Elongation factor Tu family protein chr1:2463350-2464792 REVERSE LENGTH=449<|>S…	A1		[GO:0003729]; GO:0003723; GO:0003676; GO:0097159; GO:0005488; GO:0003674_x000D_ [GO:0003746]; GO:0008135; GO:0006414; GO:0090079; GO:0006412; GO:0009059; GO:0003676; GO:0045182; GO:0019538; GO:0043043; GO:0010467; GO:0043170; GO:0044249; GO:1901576; GO:0097159; GO:0003674; GO:0006417; GO:0044238; GO:1901564; GO:0006518; GO:0043604; GO:1901566; GO:0071704; GO:0009058; GO:0044237; GO:0005488; GO:00…	Pf00009, Pf03143, Pf03144	21	49.471	7.82697e+07	7.84754e+07	0.33853	24	24	24	24	41	7.93497e+07	9.14855e+07	0.429844	29	29	30	30	46	8.22656e+07	1.02588e+08	0.429844	28	28	28	28	43	4.83715e+07	5.31881e+07	0.429844	19	19	19	19	31	5.75866e+07	5.56154e+07	0.429844	21	21	21
710			AT2G30930.1	AT2G30930.1	Symbols: unknown protein; FUNCTIONS IN: molecular_function unknown; INVOLVED IN: biological_process unknown; LOCATED IN: chloroplast, plasma membrane, membrane; EXPRESSED IN: 24 plant structures; EXPRESSED DURING: 14 growth stages; BEST Arabidopsis thaliana protein match is: unknown protein (TAIR:AT1G06540.1); Has 194 Blast hits to 176 proteins in 78 species: Archae - 0; Bacteria - 101; Metazoa -…					7	16.926	7.44801e+07	7.46759e+07	0.560976	7	7	7	7	18	8.08978e+07	9.32703e+07	0.621951	8	8	8	8	15	8.19016e+07	1.02135e+08	0.621951	8	8	8	8	17	2.04102e+07	2.24425e+07	0.621951	6	6	6	6	9	2.53178e+07	2.44512e+07	0.621951	8	8	8
1535			AT1G52670.1	AT1G52670.1	Symbols: Single hybrid motif superfamily protein chr1:19615119-19617420 REVERSE LENGTH=274	BLP1		[GO:0006633]; GO:0006631; GO:0008610; GO:0072330; GO:0032787; GO:0044255; GO:0006629; GO:1901576; GO:0046394; GO:0019752; GO:0044237; GO:0044238; GO:0071704; GO:0009058; GO:0016053; GO:0043436; GO:0008152; GO:0009987; GO:0006082; GO:0044249; GO:0044283; GO:0008150; GO:0044281	Pf00364	9	29.556	1.30529e+07	1.30872e+07	0.368613	7	7	7	7	19	1.99535e+07	2.30052e+07	0.368613	7	7	7	7	19	2.63332e+07	3.28386e+07	0.394161	11	11	11	11	22	2.92555e+07	3.21686e+07	0.448905	8	8	8	8	23	4.07338e+07	3.93395e+07	0.448905	10	10	10
2540			AT3G60190.1	AT3G60190.1	Symbols: ADL4, ADLP2, EDR3, DRP1E, ADL1E, DL1E DYNAMIN-like 1E chr3:22244367-22247651 REVERSE LENGTH=624	DRP1E		[GO:0003924]; GO:0017111; GO:0016462; GO:0016818; GO:0016817; GO:0016787; GO:0003824; GO:0003674_x000D_ [GO:0005525]; GO:0032561; GO:0035639; GO:0019001; GO:0032555; GO:0043168; GO:1901265; GO:1901363; GO:0017076; GO:0032553; GO:0043167; GO:0097159; GO:0036094; GO:0000166; GO:0097367; GO:0005488; GO:0003674_x000D_ [GO:0005739]; GO:0043231; GO:0005737; GO:0043227; GO:0043229; GO:0110165; GO:000562…	Pf00350, Pf01031, Pf02212	41	69.76	4.15852e+07	4.16945e+07	0.560897	39	27	40	27	84	4.81622e+07	5.55281e+07	0.586538	42	31	43	31	84	6.05934e+07	7.55624e+07	0.628205	45	32	48	33	92	5.04993e+07	5.55278e+07	0.628205	49	37	50	37	107	6.08759e+07	5.87921e+07	0.641026	51	38	52
2070			AT2G37040.1	AT2G37040.1	Symbols: PAL1, ATPAL1 PHE ammonia lyase 1 chr2:15557602-15560237 REVERSE LENGTH=725	PAL1		[GO:0005737]; GO:0110165; GO:0005622; GO:0005575_x000D_ [GO:0006559]; GO:0006558; GO:0009074; GO:1902222; GO:0009072; GO:1902221; GO:0019439; GO:0046395; GO:1901361; GO:1901565; GO:0170035; GO:0170040; GO:0006520; GO:0006725; GO:0019752; GO:1901360; GO:1901564; GO:0170033; GO:0170039; GO:0044248; GO:0016054; GO:1901575; GO:0009063; GO:1901606; GO:0044238; GO:0071704; GO:0044237; GO:0043436; GO:00…	Pf00221	31	78.676	5.85776e+07	5.87316e+07	0.536552	46	33	47	33	82	5.19288e+07	5.98708e+07	0.58069	48	33	49	33	80	6.97263e+07	8.69515e+07	0.582069	51	35	53	36	91	4.49856e+07	4.94651e+07	0.582069	46	30	47	30	82	5.17849e+07	5.00122e+07	0.582069	50	33	51
780			AT1G76180.2_x000D_; AT1G76180.1	AT1G76180.2|AT1G76180.1	Symbols: ERD14 Dehydrin family protein chr1:28587013-28587657 REVERSE LENGTH=185<|>Symbols: ERD14 Dehydrin family protein chr1:28587013-28587657 REVERSE LENGTH=185	ERD14		[GO:0001786]; GO:0005543; GO:0072341; GO:0008289; GO:0005488; GO:0003674_x000D_ [GO:0003729]; GO:0003723; GO:0003676; GO:0097159; GO:0005488; GO:0003674_x000D_ [GO:0005509]; GO:0046872; GO:0043169; GO:0043167; GO:0036094; GO:0005488; GO:0003674_x000D_ [GO:0008289]; GO:0005488; GO:0003674_x000D_ [GO:0009269]; GO:0009414; GO:0006950; GO:0009415; GO:0050896; GO:0001101; GO:0009628; GO:0010035; GO:19…	Pf00257	10	20.774	7.15606e+07	7.17487e+07	0.562162	11	10	11	10	34	7.88605e+07	9.09214e+07	0.654054	12	11	12	11	28	7.91763e+07	9.8736e+07	0.654054	11	10	11	10	27	3.13489e+07	3.44705e+07	0.654054	11	10	11	10	27	4.04719e+07	3.90865e+07	0.654054	11	10	11
2449			AT4G16720.1	AT4G16720.1	Symbols: Ribosomal protein L23/L15e family protein chr4:9400156-9401315 REVERSE LENGTH=204	RPL15A		[GO:0003729]; GO:0003723; GO:0003676; GO:0097159; GO:0005488; GO:0003674_x000D_ [GO:0003735]; GO:0005198; GO:0003674_x000D_ [GO:0006412]; GO:0009059; GO:0019538; GO:0043043; GO:0010467; GO:0043170; GO:0044249; GO:1901576; GO:0044238; GO:1901564; GO:0006518; GO:0043604; GO:1901566; GO:0071704; GO:0009058; GO:0044237; GO:0008152; GO:0006807; GO:0043603; GO:0044271; GO:0009987; GO:0008150; GO:003464…	Pf00827	9	24.224	4.33032e+07	4.3417e+07	0.411765	11	11	11	11	19	4.47555e+07	5.16004e+07	0.411765	12	12	12	12	20	4.96243e+07	6.18835e+07	0.411765	11	11	11	11	17	3.87492e+07	4.26077e+07	0.446078	12	12	12	12	19	4.7306e+07	4.56867e+07	0.490196	14	14	14
2108			AT4G26750.1	AT4G26750.1	Symbols: hydroxyproline-rich glycoprotein family protein chr4:13475848-13478382 REVERSE LENGTH=421	LIP5		[GO:0005634]; GO:0043231; GO:0043227; GO:0043229; GO:0043226; GO:0005622; GO:0110165; GO:0005575_x000D_ [GO:0005737]; GO:0110165; GO:0005622; GO:0005575_x000D_ [GO:0005771]; GO:0005770; GO:0005768; GO:0031410; GO:0012505; GO:0097708; GO:0005737; GO:0110165; GO:0031982; GO:0043231; GO:0005622; GO:0005575; GO:0043227; GO:0043229; GO:0043226_x000D_ [GO:0010008]; GO:0030659; GO:0098588; GO:0005768; G…	Pf04652, Pf18097	10	46.189	5.84869e+07	5.86406e+07	0.330166	10	10	10	10	38	7.47564e+07	8.61897e+07	0.332542	11	11	11	11	37	7.57254e+07	9.44326e+07	0.332542	12	12	12	12	36	3.99995e+07	4.39824e+07	0.332542	10	10	10	10	32	5.31717e+07	5.13517e+07	0.332542	9	9	9
2045			AT4G37300.1	AT4G37300.1	Symbols: MEE59 maternal effect embryo arrest 59 chr4:17554805-17555498 FORWARD LENGTH=173	MEE59		[GO:0009793]; GO:0003006; GO:0009790; GO:0048316; GO:0022414; GO:0032502; GO:0007275; GO:0009791; GO:0048608; GO:0010154; GO:0008150; GO:0000003; GO:0032501; GO:0048856; GO:0061458; GO:0048731		11	18.804	7.567e+07	7.58689e+07	0.872832	13	13	13	13	23	7.23462e+07	8.34109e+07	0.872832	12	12	12	12	20	6.94194e+07	8.65688e+07	0.872832	12	12	12	12	16	3.7807e+07	4.15716e+07	0.872832	13	13	13	13	19	4.57512e+07	4.41851e+07	0.872832	11	11	11
2495			AT5G02500.1	AT5G02500.1	Symbols: HSC70-1, HSP70-1, AT-HSC70-1, HSC70 heat shock cognate protein 70-1 chr5:554055-556334 REVERSE LENGTH=651	HSP70-1		[GO:0002020]; GO:0019899; GO:0005515; GO:0005488; GO:0003674_x000D_ [GO:0003729]; GO:0003723; GO:0003676; GO:0097159; GO:0005488; GO:0003674_x000D_ [GO:0005524]; GO:0032559; GO:0035639; GO:0030554; GO:0032555; GO:0043168; GO:1901265; GO:1901363; GO:0017076; GO:0032553; GO:0043167; GO:0097159; GO:0036094; GO:0000166; GO:0097367; GO:0005488; GO:0003674_x000D_ [GO:0005634]; GO:0043231; GO:0043227; G…	Pf00012	36	71.313	5.48324e+07	5.49765e+07	0.49616	51	13	53	13	110	6.13394e+07	7.07206e+07	0.509985	54	12	56	12	103	7.19369e+07	8.97082e+07	0.562212	54	16	55	16	101	5.4326e+07	5.97356e+07	0.562212	53	12	55	12	119	6.67167e+07	6.44329e+07	0.562212	54	16	56
2462			AT3G11510.1	AT3G11510.1	Symbols: Ribosomal protein S11 family protein chr3:3623757-3624866 REVERSE LENGTH=150	RPS14B		[GO:0003729]; GO:0003723; GO:0003676; GO:0097159; GO:0005488; GO:0003674_x000D_ [GO:0003735]; GO:0005198; GO:0003674_x000D_ [GO:0006412]; GO:0009059; GO:0019538; GO:0043043; GO:0010467; GO:0043170; GO:0044249; GO:1901576; GO:0044238; GO:1901564; GO:0006518; GO:0043604; GO:1901566; GO:0071704; GO:0009058; GO:0044237; GO:0008152; GO:0006807; GO:0043603; GO:0044271; GO:0009987; GO:0008150; GO:003464…	Pf00411	5	16.263	5.75799e+07	5.77313e+07	0.44	7	1	7	1	11	6.09063e+07	7.02213e+07	0.44	6	1	6	1	10	6.68472e+07	8.33611e+07	0.44	6	1	6	1	9	3.79152e+07	4.16906e+07	0.44	5	1	5	1	9	4.46508e+07	4.31224e+07	0.44	5	1	5
168	ü		cont_Q7Z794	cont_Q7Z794	Keratin, type II cytoskeletal 1b OS=Homo sapiens GN=KRT77 PE=2 SV=3	KRT77	KRT77	[GO:0001533]; GO:0005886; GO:0016020; GO:0071944; GO:0110165; GO:0005575_x000D_ [GO:0005829]; GO:0110165; GO:0005737; GO:0005575; GO:0005622_x000D_ [GO:0005856]; GO:0043232; GO:0043228; GO:0043229; GO:0043226; GO:0005622; GO:0110165; GO:0005575_x000D_ [GO:0030280]; GO:0005198; GO:0003674_x000D_ [GO:0031424]; GO:0032501; GO:0030216; GO:0008150; GO:0009913; GO:0043588; GO:0030855; GO:0008544; GO:00…	Pf00038, Pf16208	26	61.864	450860	452045	0.128028	9	5	10	5	16	176307	203271	0.128028	4	0	4	0	9	464569	579336	0.143599	11	6	12	6	17	6.59333e+07	7.24987e+07	0.591695	51	45	52	45	136	1.1936e+06	1.15274e+06	0.591695	14	10	15
53			AT5G52580.1	AT5G52580.1	Symbols: RabGAP/TBC domain-containing protein chr5:21338052-21342848 FORWARD LENGTH=673			[GO:0005737]; GO:0110165; GO:0005622; GO:0005575_x000D_ [GO:0016020]; GO:0110165; GO:0005575	Pf00566, Pf12068	32	77.621	3.50361e+06	3.51281e+06	0.216939	14	14	14	14	18	4.30118e+06	4.959e+06	0.32838	17	17	18	18	22	6.02967e+06	7.51924e+06	0.407132	22	22	22	22	31	1.77959e+06	1.9568e+06	0.407132	10	10	10	10	12	2.98238e+06	2.88029e+06	0.407132	17	17	17
1599			AT5G17920.1_x000D_; AT5G17920.2	AT5G17920.1|AT5G17920.2	Symbols: ATCIMS, ATMETS, ATMS1 Cobalamin-independent synthase family protein chr5:5935771-5939195 FORWARD LENGTH=765<|>Symbols: ATCIMS Cobalamin-independent synthase family protein chr5:5935771-5939195 FORWARD LENGTH=765	MS1		[GO:0003729]; GO:0003723; GO:0003676; GO:0097159; GO:0005488; GO:0003674_x000D_ [GO:0003871]; GO:0008172; GO:0042085; GO:0008168; GO:0016741; GO:0016740; GO:0003824; GO:0003674_x000D_ [GO:0005777]; GO:0042579; GO:0043231; GO:0005737; GO:0043227; GO:0043229; GO:0110165; GO:0005622; GO:0043226; GO:0005575_x000D_ [GO:0005829]; GO:0110165; GO:0005737; GO:0005575; GO:0005622_x000D_ [GO:0006346]; GO:01…	Pf01717, Pf08267	31	84.304	6.23132e+07	6.2477e+07	0.423529	31	16	31	16	69	6.24872e+07	7.20439e+07	0.43268	31	16	31	16	67	6.55537e+07	8.1748e+07	0.513726	36	17	36	17	66	2.79e+07	3.06781e+07	0.513726	25	13	25	13	49	3.49581e+07	3.37615e+07	0.513726	28	14	28
1853			AT3G15690.2	AT3G15690.2	Symbols: Single hybrid motif superfamily protein chr3:5317108-5319435 FORWARD LENGTH=263	BLP2		[GO:0006633]; GO:0006631; GO:0008610; GO:0072330; GO:0032787; GO:0044255; GO:0006629; GO:1901576; GO:0046394; GO:0019752; GO:0044237; GO:0044238; GO:0071704; GO:0009058; GO:0016053; GO:0043436; GO:0008152; GO:0009987; GO:0006082; GO:0044249; GO:0044283; GO:0008150; GO:0044281	Pf00364	7	28.152	1.27266e+07	1.276e+07	0.193916	5	5	5	5	10	1.56353e+07	1.80265e+07	0.220532	6	6	6	6	13	2.15993e+07	2.69352e+07	0.323194	8	8	8	8	16	2.35295e+07	2.58724e+07	0.323194	8	8	8	8	18	3.36223e+07	3.24714e+07	0.323194	7	7	7
781			AT1G20440.1	AT1G20440.1	Symbols: COR47, RD17, AtCOR47 cold-regulated 47 chr1:7084722-7085664 REVERSE LENGTH=265	COR47		[GO:0005507]; GO:0046914; GO:0046872; GO:0043169; GO:0043167; GO:0036094; GO:0005488; GO:0003674_x000D_ [GO:0006970]; GO:0006950; GO:0009628; GO:0050896; GO:0008150_x000D_ [GO:0009408]; GO:0006950; GO:0009266; GO:0050896; GO:0009628; GO:0008150_x000D_ [GO:0009409]; GO:0006950; GO:0009266; GO:0050896; GO:0009628; GO:0008150_x000D_ [GO:0009414]; GO:0006950; GO:0009415; GO:0050896; GO:0001101; GO:00…	Pf00257	17	29.879	4.89025e+07	4.90311e+07	0.626415	18	16	18	16	39	5.62098e+07	6.48065e+07	0.633962	19	17	19	17	36	5.98253e+07	7.46045e+07	0.698113	20	18	20	18	36	2.77497e+07	3.05129e+07	0.698113	15	14	15	14	27	3.44944e+07	3.33137e+07	0.698113	16	15	16
2116			AT1G17880.1	AT1G17880.1	Symbols: BTF3, ATBTF3 basic transcription factor 3 chr1:6152572-6153425 REVERSE LENGTH=165	BTF3		[GO:0003729]; GO:0003723; GO:0003676; GO:0097159; GO:0005488; GO:0003674	Pf01849	6	17.935	5.92217e+07	5.93774e+07	0.290909	9	5	9	5	16	5.85273e+07	6.74784e+07	0.290909	6	3	6	3	10	5.88386e+07	7.3374e+07	0.290909	8	4	8	4	14	3.13335e+07	3.44535e+07	0.290909	6	2	6	2	10	3.52743e+07	3.40668e+07	0.290909	5	2	5
2154	ü		cont_P81605.2	cont_P81605.2	Dermcidin	DCD		[GO:0005216]; GO:0015075; GO:0015267; GO:0022857; GO:0034220; GO:0022803; GO:0005215; GO:0055085; GO:0006811; GO:0003674; GO:0006810; GO:0009987; GO:0051234; GO:0008150; GO:0051179_x000D_ [GO:0005576]; GO:0110165; GO:0005575_x000D_ [GO:0006508]; GO:0019538; GO:0043170; GO:0044238; GO:1901564; GO:0071704; GO:0008152; GO:0006807; GO:0008150_x000D_ [GO:0008233]; GO:0016787; GO:0140096; GO:0003824; G…	Pf15291	4	11.277	3.61748e+07	3.62699e+07	0.3	5	5	5	5	9	8.21961e+06	9.47671e+06	0.3	2	2	2	2	3	2.389e+07	2.97918e+07	0.3	3	3	3	3	4	5.89565e+07	6.48272e+07	0.3	5	5	5	5	9	1.70506e+07	1.6467e+07	0.3	3	3	3
2043			AT3G53020.1	AT3G53020.1	Symbols: STV1, RPL24B, RPL24 Ribosomal protein L24e family protein chr3:19660749-19661912 REVERSE LENGTH=163	RPL24B		[GO:0003729]; GO:0003723; GO:0003676; GO:0097159; GO:0005488; GO:0003674_x000D_ [GO:0003735]; GO:0005198; GO:0003674_x000D_ [GO:0005654]; GO:0110165; GO:0031981; GO:0005575; GO:0070013; GO:0005634; GO:0043233; GO:0043229; GO:0043231; GO:0031974; GO:0043226; GO:0005622; GO:0043227_x000D_ [GO:0009734]; GO:0009755; GO:0071365; GO:0007165; GO:0032870; GO:0009733; GO:0009987; GO:0050794; GO:0007154; G…	Pf01246	8	18.62	5.05296e+07	5.06624e+07	0.343558	9	3	9	3	17	5.4111e+07	6.23867e+07	0.343558	8	3	8	3	13	5.63582e+07	7.02809e+07	0.343558	8	3	8	3	13	2.81238e+07	3.09243e+07	0.343558	7	2	7	2	13	3.29886e+07	3.18593e+07	0.343558	7	3	7
2244			AT5G43960.1	AT5G43960.1	Symbols: Nuclear transport factor 2 (NTF2) family protein with RNA binding (RRM-RBD-RNP motifs) domain chr5:17689154-17691653 REVERSE LENGTH=450	MRH10.6		[GO:0003729]; GO:0003723; GO:0003676; GO:0097159; GO:0005488; GO:0003674	Pf00076, Pf02136	13	50.091	4.958e+07	4.97103e+07	0.415556	18	18	18	18	48	5.26949e+07	6.0754e+07	0.415556	19	19	19	19	46	5.54254e+07	6.91177e+07	0.415556	18	18	18	18	41	3.38645e+07	3.72366e+07	0.415556	16	16	16	16	39	4.19987e+07	4.0561e+07	0.415556	17	17	17
1519			AT4G35450.5	AT4G35450.5	Symbols: AKR2 ankyrin repeat-containing protein 2 chr4:16839862-16841759 FORWARD LENGTH=350	AKR2		[GO:0005634]; GO:0043231; GO:0043227; GO:0043229; GO:0043226; GO:0005622; GO:0110165; GO:0005575_x000D_ [GO:0005737]; GO:0110165; GO:0005622; GO:0005575_x000D_ [GO:0006457]; GO:0009987; GO:0051604; GO:0008150; GO:0019538; GO:0010467; GO:0043170; GO:0044238; GO:1901564; GO:0009059; GO:0071704; GO:0008152; GO:0006807; GO:0044249; GO:1901576; GO:0009058; GO:0044237_x000D_ [GO:0009791]; GO:0032501; G…	Pf12796	13	38.032	4.84065e+07	4.85337e+07	0.431429	17	14	18	15	38	5.1513e+07	5.93914e+07	0.491429	20	17	22	19	43	5.40178e+07	6.73624e+07	0.491429	22	19	25	22	46	2.53163e+07	2.78372e+07	0.491429	17	15	17	15	36	3.04128e+07	2.93718e+07	0.491429	19	16	20
1133			AT5G09620.1	AT5G09620.1	Symbols: Octicosapeptide/Phox/Bem1p family protein chr5:2983757-2985352 REVERSE LENGTH=531				Pf00564	15	59.623	5.39773e+07	5.41191e+07	0.365348	21	20	21	20	50	5.18923e+07	5.98288e+07	0.410546	25	24	26	25	51	5.07874e+07	6.3334e+07	0.410546	23	22	25	24	52	2.22305e+07	2.44442e+07	0.436911	17	16	17	16	32	2.67803e+07	2.58636e+07	0.436911	19	18	19
1025			AT3G49910.1	AT3G49910.1	Symbols: Translation protein SH3-like family protein chr3:18504311-18504751 FORWARD LENGTH=146	RPL26A		[GO:0003729]; GO:0003723; GO:0003676; GO:0097159; GO:0005488; GO:0003674_x000D_ [GO:0003735]; GO:0005198; GO:0003674_x000D_ [GO:0006412]; GO:0009059; GO:0019538; GO:0043043; GO:0010467; GO:0043170; GO:0044249; GO:1901576; GO:0044238; GO:1901564; GO:0006518; GO:0043604; GO:1901566; GO:0071704; GO:0009058; GO:0044237; GO:0008152; GO:0006807; GO:0043603; GO:0044271; GO:0009987; GO:0008150; GO:003464…	Pf00467, Pf16906	7	16.934	2.21997e+07	2.22581e+07	0.390411	8	8	9	9	13	2.36665e+07	2.72861e+07	0.390411	9	9	9	9	12	2.52646e+07	3.15059e+07	0.390411	9	9	10	10	12	1.56258e+07	1.71817e+07	0.390411	7	7	7	7	9	1.1881e+07	1.14744e+07	0.390411	7	7	7
2306			cont_P42212	cont_P42212; p888	Green fluorescent protein OS=Aequorea victoria GN=GFP PE=1 SV=1	289Gfp; GFP	GFP	[GO:0006091]; GO:0044237; GO:0008152; GO:0009987; GO:0008150_x000D_ [GO:0008218]; GO:0044237; GO:0008152; GO:0009987; GO:0008150	Pf01353	10	26.869	4.50574e+07	4.51758e+07	0.39916	11	11	11	11	22	5.26392e+07	6.06898e+07	0.39916	11	11	11	11	23	5.01057e+07	6.24838e+07	0.39916	12	12	12	12	21	2.66426e+07	2.92956e+07	0.39916	10	10	10	10	18	2.8453e+07	2.7479e+07	0.39916	10	10	10
90			AT5G45490.1 ; AT5G45490.2	AT5G45490.1|AT5G45490.2	Symbols: P-loop containing nucleoside triphosphate hydrolases superfamily protein chr5:18431064-18432128 FORWARD LENGTH=354<|>Symbols: P-loop containing nucleoside triphosphate hydrolases superfamily protein chr5:18431064-18432128 FORWARD LENGTH=354			[GO:0005524]; GO:0032559; GO:0035639; GO:0030554; GO:0032555; GO:0043168; GO:1901265; GO:1901363; GO:0017076; GO:0032553; GO:0043167; GO:0097159; GO:0036094; GO:0000166; GO:0097367; GO:0005488; GO:0003674_x000D_ [GO:0006952]; GO:0006950; GO:0050896; GO:0008150_x000D_ [GO:0043531]; GO:0032559; GO:0043168; GO:0030554; GO:0032555; GO:0043167; GO:0017076; GO:0032553; GO:0036094; GO:0000166; GO:009736…	Pf00931	18	40.401	7.66415e+06	7.68429e+06	0.443503	13	13	13	13	15	9.08636e+06	1.0476e+07	0.466102	15	15	15	15	17	9.28662e+06	1.15808e+07	0.466102	16	16	16	16	23	4.24725e+06	4.67017e+06	0.466102	7	7	7	7	7	4.27013e+06	4.12396e+06	0.466102	7	7	7
1495			AT2G44060.2_x000D_; AT2G44060.1	AT2G44060.2|AT2G44060.1	Symbols: Late embryogenesis abundant protein, group 2 chr2:18226922-18227988 FORWARD LENGTH=325<|>Symbols: Late embryogenesis abundant protein, group 2 chr2:18226922-18227988 FORWARD LENGTH=325	LEA26		[GO:0009269]; GO:0009414; GO:0006950; GO:0009415; GO:0050896; GO:0001101; GO:0009628; GO:0010035; GO:1901700; GO:0008150; GO:0042221	Pf03168	22	36.014	4.1791e+07	4.19008e+07	0.695385	28	28	28	28	56	4.67403e+07	5.38888e+07	0.726154	28	28	28	28	52	5.15351e+07	6.42663e+07	0.726154	29	29	29	29	53	2.21646e+07	2.43717e+07	0.726154	26	26	26	26	44	2.59039e+07	2.50172e+07	0.726154	25	25	25
1714			AT2G03680.1_x000D_; AT2G03680.2	AT2G03680.1|AT2G03680.2	Symbols: SPR1, SKU6 spiral1 chr2:1121398-1121850 FORWARD LENGTH=119<|>Symbols: SPR1, SKU6 spiral1 chr2:1121398-1121850 FORWARD LENGTH=119	SPR1		[GO:0005876]; GO:0005874; GO:0005819; GO:0099513; GO:0015630; GO:0043232; GO:0099512; GO:0005856; GO:0043228; GO:0043229; GO:0099081; GO:0043226; GO:0005622; GO:0099080; GO:0110165; GO:0005575_x000D_ [GO:0009524]; GO:0110165; GO:0005737; GO:0005575; GO:0005622_x000D_ [GO:0009574]; GO:0110165; GO:0005737; GO:0015630; GO:0005575; GO:0005622; GO:0005856; GO:0043232; GO:0043228; GO:0043229; GO:004322…		5	11.913	4.97094e+07	4.98401e+07	0.512605	8	8	9	9	14	4.76198e+07	5.49028e+07	0.512605	8	8	8	8	13	4.23952e+07	5.28685e+07	0.512605	8	8	9	9	12	2.25183e+07	2.47606e+07	0.512605	7	7	8	8	11	2.68069e+07	2.58893e+07	0.512605	6	6	6
2395			AT3G04120.1	AT3G04120.1	Symbols: GAPC, GAPC-1, GAPC1 glyceraldehyde-3-phosphate dehydrogenase C subunit 1 chr3:1081077-1083131 FORWARD LENGTH=338	GAPC1		[GO:0003677]; GO:0003676; GO:0097159; GO:0005488; GO:0003674_x000D_ [GO:0004365]; GO:0043891; GO:0016620; GO:0016903; GO:0016491; GO:0003824; GO:0003674_x000D_ [GO:0005634]; GO:0043231; GO:0043227; GO:0043229; GO:0043226; GO:0005622; GO:0110165; GO:0005575_x000D_ [GO:0005740]; GO:0031967; GO:0005739; GO:0031975; GO:0043227; GO:0043229; GO:0043231; GO:0005737; GO:0110165; GO:0043226; GO:0005622; G…	Pf00044, Pf02800	22	36.891	4.23963e+07	4.25078e+07	0.573964	26	1	26	1	48	4.49553e+07	5.18308e+07	0.573964	26	1	26	1	41	4.80686e+07	5.99435e+07	0.60355	25	1	25	1	36	2.50755e+07	2.75724e+07	0.60355	21	1	21	1	31	3.12657e+07	3.01955e+07	0.60355	22	1	22
2048			AT4G39680.2_x000D_; AT4G39680.1	AT4G39680.2|AT4G39680.1	Symbols: SAP domain-containing protein chr4:18414604-18416938 REVERSE LENGTH=633<|>Symbols: SAP domain-containing protein chr4:18414604-18416938 REVERSE LENGTH=633			[GO:0003676]; GO:0097159; GO:0005488; GO:0003674	Pf02037, Pf16294	30	69.4	3.91164e+07	3.92193e+07	0.567141	37	37	38	38	68	4.48211e+07	5.1676e+07	0.655608	44	44	45	45	70	4.67154e+07	5.8256e+07	0.655608	43	43	44	44	67	2.44887e+07	2.69272e+07	0.655608	41	41	42	42	65	2.9542e+07	2.85308e+07	0.655608	39	39	41
2595			AT3G10650.1	AT3G10650.1	Symbols: BEST Arabidopsis thaliana protein match is: nucleoporin-related (TAIR:AT5G20200.1); Has 61042 Blast hits to 31782 proteins in 2093 species: Archae - 202; Bacteria - 16480; Metazoa - 16017; Fungi - 12552; Plants - 1653; Viruses - 629; Other Eukaryotes - 13509 (source: NCBI BLink). chr3:3325562-3330819 REVERSE LENGTH=1309	NUP1		[GO:0005635]; GO:0031967; GO:0005634; GO:0012505; GO:0031975; GO:0043227; GO:0043229; GO:0043231; GO:0110165; GO:0043226; GO:0005622; GO:0005575_x000D_ [GO:0005643]; GO:0140513; GO:0005635; GO:0032991; GO:0005634; GO:0031967; GO:0012505; GO:0005575; GO:0043231; GO:0031975; GO:0043227; GO:0043229; GO:0110165; GO:0043226; GO:0005622_x000D_ [GO:0005829]; GO:0110165; GO:0005737; GO:0005575; GO:000562…		44	135.85	4.4119e+07	4.4235e+07	0.384263	46	46	46	46	100	4.4644e+07	5.14719e+07	0.411765	51	51	51	51	98	3.86434e+07	4.81899e+07	0.411765	49	49	49	49	90	4.37156e+07	4.80687e+07	0.423224	44	44	44	44	92	4.66496e+07	4.50528e+07	0.423224	45	45	45
1652			ATCG00490.1	ATCG00490.1	Symbols: RBCL ribulose-bisphosphate carboxylases chrC:54958-56397 FORWARD LENGTH=479	rbcL		[GO:0000287]; GO:0046872; GO:0043169; GO:0043167; GO:0036094; GO:0005488; GO:0003674_x000D_ [GO:0003729]; GO:0003723; GO:0003676; GO:0097159; GO:0005488; GO:0003674_x000D_ [GO:0004497]; GO:0016491; GO:0003824; GO:0003674_x000D_ [GO:0009737]; GO:0009725; GO:0033993; GO:0097305; GO:0009719; GO:0010033; GO:1901700; GO:0050896; GO:0042221; GO:0008150_x000D_ [GO:0009853]; GO:0043094; GO:0044237; GO:00…	Pf00016, Pf02788	23	52.922	3.32984e+07	3.33859e+07	0.398747	20	20	20	20	42	3.70589e+07	4.27267e+07	0.419624	21	21	21	21	36	4.58598e+07	5.71891e+07	0.419624	21	21	21	21	39	2.98198e+07	3.27892e+07	0.419624	21	21	21	21	42	4.30561e+07	4.15823e+07	0.419624	21	21	21
1943			AT3G55770.2_x000D_; AT3G55770.5_x000D_; AT3G55770.4_x000D_; AT3G55770.3_x000D_; AT3G55770.1	AT3G55770.2|AT3G55770.5|AT3G55770.4|AT3G55770.3|AT3G55770.1	Symbols: GATA type zinc finger transcription factor family protein chr3:20703799-20705115 FORWARD LENGTH=199<|>Symbols: GATA type zinc finger transcription factor family protein chr3:20703799-20705115 FORWARD LENGTH=199<|>Symbols: GATA type zinc finger transcription factor family protein chr3:20703799-20705115 FORWARD LENGTH=199<|>Symbols: GATA type zinc finger transcription factor family protein…	WLIM2B		[GO:0005737]; GO:0110165; GO:0005622; GO:0005575_x000D_ [GO:0005856]; GO:0043232; GO:0043228; GO:0043229; GO:0043226; GO:0005622; GO:0110165; GO:0005575_x000D_ [GO:0046872]; GO:0043169; GO:0043167; GO:0036094; GO:0005488; GO:0003674_x000D_ [GO:0051015]; GO:0003779; GO:0044877; GO:0008092; GO:0005488; GO:0005515; GO:0003674_x000D_ [GO:0051017]; GO:0022607; GO:0061572; GO:0016043; GO:0044085; GO:00…	Pf00412	5	21.65	3.7626e+07	3.77249e+07	0.457286	11	6	11	6	26	4.393e+07	5.06487e+07	0.457286	9	5	9	5	20	4.55694e+07	5.68268e+07	0.457286	8	4	8	4	18	1.75669e+07	1.93161e+07	0.457286	8	5	8	5	15	2.14317e+07	2.06981e+07	0.457286	9	5	9
1288			AT5G45690.1	AT5G45690.1	Symbols: Protein of unknown function (DUF1264) chr5:18535139-18536259 REVERSE LENGTH=247	OBAP2A			Pf06884	14	27.828	4.30041e+07	4.31172e+07	0.615385	17	17	18	18	31	4.09049e+07	4.71608e+07	0.615385	17	17	18	18	27	4.03558e+07	5.03253e+07	0.757085	19	19	20	20	26	2.03127e+07	2.23354e+07	0.757085	13	13	13	13	16	2.52643e+07	2.43995e+07	0.757085	16	16	17
1823			AT1G62380.1	AT1G62380.1	Symbols: ACO2, ATACO2 ACC oxidase 2 chr1:23082340-23084068 FORWARD LENGTH=320	ACO2		[GO:0005783]; GO:0043231; GO:0005737; GO:0012505; GO:0043227; GO:0043229; GO:0110165; GO:0005622; GO:0043226; GO:0005575_x000D_ [GO:0005794]; GO:0043231; GO:0005737; GO:0012505; GO:0043227; GO:0043229; GO:0110165; GO:0005622; GO:0043226; GO:0005575_x000D_ [GO:0006952]; GO:0006950; GO:0050896; GO:0008150_x000D_ [GO:0009693]; GO:0009692; GO:0043450; GO:0043449; GO:0044249; GO:1900674; GO:0044237; G…	Pf03171, Pf14226	11	36.16	4.00951e+07	4.02005e+07	0.4875	13	11	13	11	24	4.30642e+07	4.96505e+07	0.4875	14	12	14	12	24	4.4414e+07	5.5386e+07	0.4875	13	11	13	11	20	2.37524e+07	2.61175e+07	0.4875	12	10	12	10	20	2.76678e+07	2.67207e+07	0.4875	12	10	12
1949			AT3G01540.3_x000D_; AT3G01540.2_x000D_; AT3G01540.4	AT3G01540.3|AT3G01540.2|AT3G01540.4	Symbols: DRH1, ATDRH1 DEAD box RNA helicase 1 chr3:213077-216142 REVERSE LENGTH=619<|>Symbols: DRH1, ATDRH1 DEAD box RNA helicase 1 chr3:213077-216142 REVERSE LENGTH=619<|>Symbols: DRH1, ATDRH1 DEAD box RNA helicase 1 chr3:213077-216142 REVERSE LENGTH=619	RH14		[GO:0000184]; GO:0000956; GO:0006402; GO:0006401; GO:0010629; GO:0016071; GO:0009057; GO:0016070; GO:0034655; GO:0010468; GO:0010558; GO:0043170; GO:1901575; GO:0090304; GO:0006139; GO:0019439; GO:0044270; GO:0046700; GO:1901361; GO:0010556; GO:0010605; GO:0031327; GO:0071704; GO:0009056; GO:0006725; GO:0034641; GO:0044238; GO:0046483; GO:1901360; GO:0044248; GO:0031326; GO:0060255; GO:0009892; G…	Pf00270, Pf00271, Pf00397	27	67.686	4.35067e+07	4.3621e+07	0.555735	36	26	36	26	66	4.24473e+07	4.89391e+07	0.555735	34	26	34	26	61	4.43554e+07	5.5313e+07	0.555735	37	26	37	26	61	2.36193e+07	2.59713e+07	0.555735	33	24	33	24	55	2.7785e+07	2.68339e+07	0.555735	32	23	32
2536			AT5G28060.1	AT5G28060.1	Symbols: Ribosomal protein S24e family protein chr5:10069791-10070792 REVERSE LENGTH=133	RPS24B		[GO:0003729]; GO:0003723; GO:0003676; GO:0097159; GO:0005488; GO:0003674_x000D_ [GO:0003735]; GO:0005198; GO:0003674_x000D_ [GO:0006412]; GO:0009059; GO:0019538; GO:0043043; GO:0010467; GO:0043170; GO:0044249; GO:1901576; GO:0044238; GO:1901564; GO:0006518; GO:0043604; GO:1901566; GO:0071704; GO:0009058; GO:0044237; GO:0008152; GO:0006807; GO:0043603; GO:0044271; GO:0009987; GO:0008150; GO:003464…	Pf01282	4	15.41	3.29315e+07	3.30181e+07	0.383459	6	2	6	2	11	3.50858e+07	4.04519e+07	0.383459	5	2	5	2	7	3.98097e+07	4.96443e+07	0.383459	5	2	5	2	7	2.60434e+07	2.86367e+07	0.383459	6	2	6	2	10	3.26954e+07	3.15763e+07	0.383459	6	2	6
1012			AT1G72150.1	AT1G72150.1	Symbols: PATL1 PATELLIN 1 chr1:27148558-27150652 FORWARD LENGTH=573	PATL1		[GO:0002020]; GO:0019899; GO:0005515; GO:0005488; GO:0003674_x000D_ [GO:0007049]; GO:0009987; GO:0008150_x000D_ [GO:0008289]; GO:0005488; GO:0003674_x000D_ [GO:0009860]; GO:0003006; GO:0009932; GO:0048588; GO:0048868; GO:0022414; GO:0032502; GO:0009826; GO:0016049; GO:0048589; GO:0048468; GO:0048856; GO:0009856; GO:0008150; GO:0000003; GO:0000902; GO:0060560; GO:0009987; GO:0040007; GO:0048869; G…	Pf00650, Pf03765	29	64.007	4.33158e+07	4.34296e+07	0.504363	34	32	34	32	64	4.32708e+07	4.98886e+07	0.513089	35	33	35	33	60	4.35697e+07	5.43332e+07	0.513089	33	31	33	31	52	1.80392e+07	1.98355e+07	0.513089	28	26	28	26	46	2.05802e+07	1.98757e+07	0.513089	27	25	27
2265			AT5G13710.2_x000D_; AT5G13710.1	AT5G13710.2|AT5G13710.1	Symbols: SMT1, CPH sterol methyltransferase 1 chr5:4424048-4426866 REVERSE LENGTH=336<|>Symbols: SMT1, CPH sterol methyltransferase 1 chr5:4424048-4426866 REVERSE LENGTH=336	SMT1		[GO:0003838]; GO:0008169; GO:0008757; GO:0008168; GO:0016741; GO:0016740; GO:0003824; GO:0003674_x000D_ [GO:0009793]; GO:0003006; GO:0009790; GO:0048316; GO:0022414; GO:0032502; GO:0007275; GO:0009791; GO:0048608; GO:0010154; GO:0008150; GO:0000003; GO:0032501; GO:0048856; GO:0061458; GO:0048731_x000D_ [GO:0016126]; GO:0006694; GO:0016125; GO:1901617; GO:0008202; GO:0008610; GO:1901362; GO:190161…	Pf08241, Pf08498	17	38.244	4.00846e+07	4.01899e+07	0.526786	19	19	20	20	43	4.18431e+07	4.82426e+07	0.526786	19	19	20	20	37	4.23843e+07	5.28549e+07	0.613095	21	21	22	22	41	1.58661e+07	1.74459e+07	0.613095	14	14	14	14	24	1.98679e+07	1.91878e+07	0.613095	16	16	18
787			AT5G39570.1	AT5G39570.1	Symbols: FUNCTIONS IN: molecular_function unknown; INVOLVED IN: biological_process unknown; LOCATED IN: cytosol, nucleus; EXPRESSED IN: 25 plant structures; EXPRESSED DURING: 14 growth stages; BEST Arabidopsis thaliana protein match is: glycine-rich protein (TAIR:AT3G29075.1); Has 30201 Blast hits to 17322 proteins in 780 species: Archae - 12; Bacteria - 1396; Metazoa - 17338; Fungi - 3422; Plant…			[GO:0070300]; GO:0005543; GO:0043168; GO:0008289; GO:0043167; GO:0005488; GO:0036094; GO:0003674		22	43.5	4.21005e+07	4.22112e+07	0.566929	22	21	22	21	44	4.10833e+07	4.73666e+07	0.580052	24	23	24	23	40	3.97221e+07	4.95351e+07	0.580052	21	20	21	20	37	1.68811e+07	1.85621e+07	0.580052	15	14	15	14	28	1.75168e+07	1.69172e+07	0.580052	18	17	18
2232			AT1G09310.1	AT1G09310.1	Symbols: Protein of unknown function, DUF538 chr1:3009109-3009648 FORWARD LENGTH=179				Pf04398	10	19.935	4.16995e+07	4.18091e+07	0.497207	9	8	9	8	15	3.81096e+07	4.39381e+07	0.536313	13	12	13	12	18	3.81869e+07	4.76206e+07	0.536313	10	9	10	9	14	1.47059e+07	1.61702e+07	0.536313	10	9	10	9	13	1.89716e+07	1.83222e+07	0.536313	9	8	9
1460			AT3G13300.1	AT3G13300.1	Symbols: VCS Transducin/WD40 repeat-like superfamily protein chr3:4304085-4309949 FORWARD LENGTH=1344	VCS		[GO:0000932]; GO:0036464; GO:0035770; GO:0005737; GO:0043232; GO:0099080; GO:0110165; GO:0005622; GO:0043228; GO:0043229; GO:0005575; GO:0043226_x000D_ [GO:0006397]; GO:0006396; GO:0016071; GO:0016070; GO:0010467; GO:0090304; GO:0009059; GO:0006139; GO:0043170; GO:0044249; GO:1901576; GO:0006725; GO:0034641; GO:0044238; GO:0046483; GO:1901360; GO:0071704; GO:0009058; GO:0044237; GO:0006807; GO:00…	Pf16529, Pf21289	56	145.63	3.12438e+07	3.1326e+07	0.47247	65	51	65	51	117	3.5825e+07	4.13041e+07	0.47247	71	55	71	55	114	4.0645e+07	5.06859e+07	0.505952	73	58	73	58	116	2.17044e+07	2.38656e+07	0.505952	61	49	62	50	104	2.64087e+07	2.55047e+07	0.505952	64	51	64
1531			AT1G78150.3	AT1G78150.3	Symbols: unknown protein; FUNCTIONS IN: molecular_function unknown; INVOLVED IN: biological_process unknown; EXPRESSED IN: 23 plant structures; EXPRESSED DURING: 13 growth stages; BEST Arabidopsis thaliana protein match is: unknown protein (TAIR:AT1G35780.1). chr1:29404996-29406341 FORWARD LENGTH=303			[GO:0008168]; GO:0016741; GO:0016740; GO:0003824; GO:0003674_x000D_ [GO:0032259]; GO:0008152; GO:0008150	Pf13266	16	33.095	4.06312e+07	4.0738e+07	0.541254	19	16	20	17	35	3.89891e+07	4.49521e+07	0.541254	18	15	19	16	31	3.75079e+07	4.67739e+07	0.541254	18	15	19	16	29	1.68879e+07	1.85695e+07	0.541254	17	14	17	14	26	2.09813e+07	2.02631e+07	0.541254	14	12	14
815			AT5G22120.1	AT5G22120.1	Symbols: unknown protein; FUNCTIONS IN: molecular_function unknown; INVOLVED IN: biological_process unknown; LOCATED IN: cellular_component unknown; EXPRESSED IN: cultured cell; Has 30201 Blast hits to 17322 proteins in 780 species: Archae - 12; Bacteria - 1396; Metazoa - 17338; Fungi - 3422; Plants - 5037; Viruses - 0; Other Eukaryotes - 2996 (source: NCBI BLink). chr5:7334612-7336755 REVERSE LE…			[GO:0003676]; GO:0097159; GO:0005488; GO:0003674		19	42.067	1.26175e+07	1.26506e+07	0.415144	14	14	14	14	20	1.3068e+07	1.50666e+07	0.438642	15	15	15	15	20	1.47417e+07	1.83834e+07	0.438642	15	15	15	15	21	6.73623e+06	7.407e+06	0.438642	13	13	13	13	16	8.29859e+06	8.01453e+06	0.438642	14	14	14
1624			AT1G01780.1	AT1G01780.1	Symbols: GATA type zinc finger transcription factor family protein chr1:282919-284082 FORWARD LENGTH=205	PLIM2B		[GO:0000976]; GO:0001067; GO:1990837; GO:0003676; GO:0003690; GO:0043565; GO:0097159; GO:0003677; GO:0005488; GO:0003674_x000D_ [GO:0005737]; GO:0110165; GO:0005622; GO:0005575_x000D_ [GO:0005856]; GO:0043232; GO:0043228; GO:0043229; GO:0043226; GO:0005622; GO:0110165; GO:0005575_x000D_ [GO:0046872]; GO:0043169; GO:0043167; GO:0036094; GO:0005488; GO:0003674_x000D_ [GO:0051015]; GO:0003779; GO:00…	Pf00412	6	22.974	3.88798e+07	3.8982e+07	0.287805	7	7	7	7	12	6.66599e+06	7.68549e+06	0.287805	6	6	6	6	10	6.85076e+06	8.54317e+06	0.287805	7	7	7	7	11	1.37105e+07	1.50757e+07	0.287805	3	3	3	3	4	1.63462e+07	1.57866e+07	0.287805	4	4	4
1559			AT1G20110.1	AT1G20110.1	Symbols: RING/FYVE/PHD zinc finger superfamily protein chr1:6971554-6974578 FORWARD LENGTH=601	FREE1		[GO:0000813]; GO:0036452; GO:0098796; GO:0010008; GO:0032991; GO:0005768; GO:0016020; GO:0030659; GO:0098588; GO:0005575; GO:0031410; GO:0012505; GO:0110165; GO:0012506; GO:0031090; GO:0097708; GO:0005737; GO:0031982; GO:0043227; GO:0043231; GO:0005622; GO:0043226; GO:0043229_x000D_ [GO:0005771]; GO:0005770; GO:0005768; GO:0031410; GO:0012505; GO:0097708; GO:0005737; GO:0110165; GO:0031982; GO:00…	Pf01363	24	65.355	3.30384e+07	3.31252e+07	0.417637	28	28	28	28	45	3.47089e+07	4.00173e+07	0.429285	30	30	30	30	45	3.83358e+07	4.78062e+07	0.429285	31	31	31	31	46	1.69834e+07	1.86746e+07	0.467554	27	27	28	28	34	1.94454e+07	1.87798e+07	0.467554	30	30	31
2425			AT2G39730.1	AT2G39730.1	Symbols: RCA rubisco activase chr2:16570951-16573345 REVERSE LENGTH=474	RCA		[GO:0003729]; GO:0003723; GO:0003676; GO:0097159; GO:0005488; GO:0003674_x000D_ [GO:0005524]; GO:0032559; GO:0035639; GO:0030554; GO:0032555; GO:0043168; GO:1901265; GO:1901363; GO:0017076; GO:0032553; GO:0043167; GO:0097159; GO:0036094; GO:0000166; GO:0097367; GO:0005488; GO:0003674_x000D_ [GO:0009409]; GO:0006950; GO:0009266; GO:0050896; GO:0009628; GO:0008150_x000D_ [GO:0009416]; GO:0009314; G…	Pf00004, Pf21228	20	51.948	1.75036e+07	1.75496e+07	0.451477	19	19	19	19	30	1.82647e+07	2.10581e+07	0.50211	20	20	21	21	30	2.17996e+07	2.71849e+07	0.565401	23	23	23	23	35	2.08817e+07	2.2961e+07	0.565401	22	22	22	22	36	2.77048e+07	2.67564e+07	0.565401	24	24	26
1562			AT3G59770.1	AT3G59770.1	Symbols: SAC9 sacI homology domain-containing protein / WW domain-containing protein chr3:22079281-22085674 REVERSE LENGTH=1630	SAC9		[GO:0016791]; GO:0042578; GO:0016788; GO:0016787; GO:0003824; GO:0003674	Pf00397, Pf02383	62	179.949	3.70128e+07	3.71101e+07	0.442331	78	78	79	79	159	3.61496e+07	4.16783e+07	0.480982	84	84	85	85	150	3.6919e+07	4.60395e+07	0.507975	84	84	85	85	147	1.55402e+07	1.70876e+07	0.507975	70	70	71	71	113	1.9031e+07	1.83795e+07	0.507975	71	71	71
2111			AT5G18400.3_x000D_; AT5G18400.2	AT5G18400.3|AT5G18400.2	Symbols: Cytokine-induced anti-apoptosis inhibitor 1, Fe-S biogenesis chr5:6092955-6094876 REVERSE LENGTH=272<|>Symbols: Cytokine-induced anti-apoptosis inhibitor 1, Fe-S biogenesis chr5:6092955-6094876 REVERSE LENGTH=272			[GO:0005758]; GO:0031970; GO:0005740; GO:0070013; GO:0031967; GO:0005739; GO:0043233; GO:0043229; GO:0031975; GO:0043227; GO:0043231; GO:0005737; GO:0031974; GO:0043226; GO:0005622; GO:0110165; GO:0005575_x000D_ [GO:0008757]; GO:0008168; GO:0016741; GO:0016740; GO:0003824; GO:0003674_x000D_ [GO:0009055]; GO:0003674_x000D_ [GO:0016226]; GO:0031163; GO:0022607; GO:0016043; GO:0044085; GO:0071840; G…	Pf05093	15	29.417	3.31816e+07	3.32688e+07	0.452206	11	11	11	11	18	3.64852e+07	4.20653e+07	0.672794	15	15	15	15	22	3.67878e+07	4.58758e+07	0.672794	14	14	14	14	19	2.13832e+07	2.35125e+07	0.672794	9	9	9	9	16	2.57502e+07	2.48687e+07	0.672794	12	12	12
1731			AT1G12200.1	AT1G12200.1; AT1G62540.1	Symbols: Flavin-binding monooxygenase family protein chr1:4137627-4139835 FORWARD LENGTH=465			[GO:0004499]; GO:0016709; GO:0004497; GO:0016705; GO:0016491; GO:0003824; GO:0003674_x000D_ [GO:0050660]; GO:0000166; GO:0043168; GO:1901265; GO:1901363; GO:0043167; GO:0097159; GO:0036094; GO:0005488; GO:0003674_x000D_ [GO:0050661]; GO:0030554; GO:0017076; GO:0000166; GO:1901265; GO:1901363; GO:0097159; GO:0036094; GO:0005488; GO:0003674_x000D_ [GO:0050832]; GO:0009620; GO:0098542; GO:0051707; G…	Pf00743	27	52.949	2.14502e+07	2.15066e+07	0.494624	23	23	23	23	37	1.96894e+07	2.27007e+07	0.509677	25	25	25	25	38	2.15929e+07	2.69272e+07	0.539785	24	24	24	24	37	1.45629e+07	1.6013e+07	0.554839	23	23	23	23	36	1.8263e+07	1.76379e+07	0.554839	25	25	25
2371			AT5G62300.2_x000D_; AT3G45030.1_x000D_; AT5G62300.1	AT5G62300.2|AT3G45030.1|AT5G62300.1	Symbols: Ribosomal protein S10p/S20e family protein chr5:25021388-25022235 REVERSE LENGTH=124<|>Symbols: Ribosomal protein S10p/S20e family protein chr3:16471606-16472312 REVERSE LENGTH=124<|>Symbols: Ribosomal protein S10p/S20e family protein chr5:25021388-25022235 REVERSE LENGTH=124	RPS20A; RPS20C		[GO:0003729]; GO:0003723; GO:0003676; GO:0097159; GO:0005488; GO:0003674_x000D_ [GO:0003735]; GO:0005198; GO:0003674_x000D_ [GO:0006412]; GO:0009059; GO:0019538; GO:0043043; GO:0010467; GO:0043170; GO:0044249; GO:1901576; GO:0044238; GO:1901564; GO:0006518; GO:0043604; GO:1901566; GO:0071704; GO:0009058; GO:0044237; GO:0008152; GO:0006807; GO:0043603; GO:0044271; GO:0009987; GO:0008150; GO:0034641	Pf00338	6	13.87	3.60201e+07	3.61148e+07	0.475806	6	2	6	2	9	3.51045e+07	4.04734e+07	0.475806	6	2	6	2	9	3.57497e+07	4.45813e+07	0.475806	6	2	6	2	9	2.07464e+07	2.28123e+07	0.475806	5	1	5	1	8	2.4636e+07	2.37927e+07	0.475806	5	1	5
1924			AT4G34030.1	AT4G34030.1	Symbols: MCCB 3-methylcrotonyl-CoA carboxylase chr4:16301298-16303949 FORWARD LENGTH=587	MCCB		[GO:0004485]; GO:0016421; GO:0016885; GO:0016874; GO:0003824; GO:0003674_x000D_ [GO:0005524]; GO:0032559; GO:0035639; GO:0030554; GO:0032555; GO:0043168; GO:1901265; GO:1901363; GO:0017076; GO:0032553; GO:0043167; GO:0097159; GO:0036094; GO:0000166; GO:0097367; GO:0005488; GO:0003674_x000D_ [GO:0005739]; GO:0043231; GO:0005737; GO:0043227; GO:0043229; GO:0110165; GO:0005622; GO:0043226; GO:000557…	Pf01039	25	63.972	7.79486e+06	7.81535e+06	0.277683	16	16	16	16	20	8.36379e+06	9.64295e+06	0.398637	24	23	24	23	29	1.03303e+07	1.28823e+07	0.448041	20	19	20	19	26	9.38717e+06	1.03219e+07	0.448041	18	18	18	18	25	1.27818e+07	1.23442e+07	0.448041	24	24	24
2401			AT1G02780.1	AT1G02780.1	Symbols: emb2386 Ribosomal protein L19e family protein chr1:608120-609391 REVERSE LENGTH=214	RPL19A		[GO:0003729]; GO:0003723; GO:0003676; GO:0097159; GO:0005488; GO:0003674_x000D_ [GO:0003735]; GO:0005198; GO:0003674_x000D_ [GO:0005829]; GO:0110165; GO:0005737; GO:0005575; GO:0005622_x000D_ [GO:0006412]; GO:0009059; GO:0019538; GO:0043043; GO:0010467; GO:0043170; GO:0044249; GO:1901576; GO:0044238; GO:1901564; GO:0006518; GO:0043604; GO:1901566; GO:0071704; GO:0009058; GO:0044237; GO:0008152; G…	Pf01280	6	24.591	2.12473e+07	2.13032e+07	0.317757	8	3	8	3	9	2.30947e+07	2.66268e+07	0.317757	7	2	7	2	8	2.31e+07	2.88067e+07	0.317757	8	3	8	3	9	1.79062e+07	1.96892e+07	0.317757	7	2	7	2	9	2.01182e+07	1.94295e+07	0.317757	7	2	7
2413			AT3G23390.1_x000D_; AT4G14320.1	AT3G23390.1|AT4G14320.1	Symbols: Zinc-binding ribosomal protein family protein chr3:8375427-8376224 FORWARD LENGTH=105<|>Symbols: Zinc-binding ribosomal protein family protein chr4:8242684-8243805 REVERSE LENGTH=105	RPL36AA; RPL36AB		[GO:0003735]; GO:0005198; GO:0003674_x000D_ [GO:0006412]; GO:0009059; GO:0019538; GO:0043043; GO:0010467; GO:0043170; GO:0044249; GO:1901576; GO:0044238; GO:1901564; GO:0006518; GO:0043604; GO:1901566; GO:0071704; GO:0009058; GO:0044237; GO:0008152; GO:0006807; GO:0043603; GO:0044271; GO:0009987; GO:0008150; GO:0034641	Pf00935	5	12.118	1.37433e+07	1.37794e+07	0.219048	3	3	3	3	3	2.7029e+07	3.11628e+07	0.219048	3	3	3	3	5	2.5743e+07	3.21025e+07	0.304762	5	5	5	5	7	1.64362e+07	1.80728e+07	0.304762	4	4	4	4	6	1.93218e+07	1.86604e+07	0.304762	4	4	4
605			AT3G44310.1_x000D_; AT3G44310.3	AT3G44310.1|AT3G44310.3	Symbols: NIT1, ATNIT1, NITI nitrilase 1 chr3:15986901-15988841 FORWARD LENGTH=346<|>Symbols: NIT1, ATNIT1, NITI nitrilase 1 chr3:15986901-15988841 FORWARD LENGTH=346	NIT1		[GO:0000257]; GO:0016815; GO:0016810; GO:0016787; GO:0003824; GO:0003674_x000D_ [GO:0009684]; GO:0009683; GO:0009851; GO:0042435; GO:0072330; GO:0009850; GO:0032787; GO:0042430; GO:0042446; GO:0044249; GO:0018130; GO:0019438; GO:0044271; GO:1901362; GO:1901566; GO:0046394; GO:0042445; GO:0044237; GO:0019752; GO:0006725; GO:0034641; GO:0046483; GO:1901360; GO:1901564; GO:0009058; GO:1901576; GO:00…	Pf00795	12	38.128	2.60342e+07	2.61026e+07	0.407514	13	11	14	12	38	2.98402e+07	3.4404e+07	0.439306	13	12	13	12	32	3.43691e+07	4.28597e+07	0.439306	15	13	15	13	34	1.90924e+07	2.09935e+07	0.439306	11	10	11	10	33	2.29566e+07	2.21708e+07	0.439306	12	11	12
726	ü		cont_P02533	cont_P02533	Keratin, type I cytoskeletal 14 OS=Homo sapiens GN=KRT14 PE=1 SV=4	KRT14	KRT14	[GO:0001533]; GO:0005886; GO:0016020; GO:0071944; GO:0110165; GO:0005575_x000D_ [GO:0005200]; GO:0005198; GO:0007010; GO:0003674; GO:0006996; GO:0016043; GO:0071840; GO:0009987; GO:0008150_x000D_ [GO:0005634]; GO:0043231; GO:0043227; GO:0043229; GO:0043226; GO:0005622; GO:0110165; GO:0005575_x000D_ [GO:0005737]; GO:0110165; GO:0005622; GO:0005575_x000D_ [GO:0005829]; GO:0110165; GO:0005737; GO:00…	Pf00038	29	51.529	7.64376e+06	7.66385e+06	0.408898	22	4	23	4	35	2.17545e+06	2.50817e+06	0.408898	13	2	14	2	20	8.00941e+06	9.98806e+06	0.432203	22	5	23	5	28	3.21212e+07	3.53197e+07	0.661017	43	12	48	12	141	3.43646e+07	3.31883e+07	0.663136	42	13	45
1939			AT4G17720.1	AT4G17720.1	Symbols: RNA-binding (RRM/RBD/RNP motifs) family protein chr4:9862660-9864498 REVERSE LENGTH=313	BPL1		[GO:0003723]; GO:0003676; GO:0097159; GO:0005488; GO:0003674_x000D_ [GO:0005829]; GO:0110165; GO:0005737; GO:0005575; GO:0005622_x000D_ [GO:0005886]; GO:0016020; GO:0071944; GO:0110165; GO:0005575_x000D_ [GO:0006364]; GO:0016072; GO:0034470; GO:0042254; GO:0034660; GO:0006396; GO:0022613; GO:0016070; GO:0010467; GO:0044085; GO:0090304; GO:0009059; GO:0071840; GO:0006139; GO:0043170; GO:0044249; G…	Pf00076	15	33.527	3.30161e+07	3.31029e+07	0.444089	18	12	18	12	28	3.27464e+07	3.77547e+07	0.536741	20	14	20	14	30	3.189e+07	3.97681e+07	0.536741	18	13	18	13	28	2.18045e+07	2.39757e+07	0.571885	17	12	17	12	30	2.92084e+07	2.82086e+07	0.571885	23	17	23
1576			AT1G22530.1	AT1G22530.1	Symbols: PATL2 PATELLIN 2 chr1:7955773-7958326 REVERSE LENGTH=683	PATL2		[GO:0002020]; GO:0019899; GO:0005515; GO:0005488; GO:0003674_x000D_ [GO:0007049]; GO:0009987; GO:0008150_x000D_ [GO:0008289]; GO:0005488; GO:0003674_x000D_ [GO:0051301]; GO:0009987; GO:0008150_x000D_ [GO:0071365]; GO:0009733; GO:0032870; GO:0009725; GO:0071310; GO:0071495; GO:0009719; GO:0010033; GO:0070887; GO:0050896; GO:0042221; GO:0051716; GO:0008150; GO:0009987_x000D_ [GO:1901703]; GO:000810…	Pf00650, Pf03765	46	75.962	2.71183e+07	2.71896e+07	0.584187	47	45	47	45	71	2.82498e+07	3.25703e+07	0.5959	50	48	50	48	69	3.41151e+07	4.25429e+07	0.619326	49	47	49	47	69	1.30061e+07	1.43012e+07	0.619326	40	38	40	38	52	1.55132e+07	1.49822e+07	0.619326	46	44	46
1968			AT5G35360.1	AT5G35360.1	Symbols: CAC2 acetyl Co-enzyme a carboxylase biotin carboxylase subunit chr5:13584300-13588268 FORWARD LENGTH=537	CAC2		[GO:0003989]; GO:0016421; GO:0016885; GO:0016874; GO:0003824; GO:0003674_x000D_ [GO:0004075]; GO:0016879; GO:0016874; GO:0003824; GO:0003674_x000D_ [GO:0005524]; GO:0032559; GO:0035639; GO:0030554; GO:0032555; GO:0043168; GO:1901265; GO:1901363; GO:0017076; GO:0032553; GO:0043167; GO:0097159; GO:0036094; GO:0000166; GO:0097367; GO:0005488; GO:0003674_x000D_ [GO:0006633]; GO:0006631; GO:0008610; G…	Pf00289, Pf02785, Pf02786	19	58.35	6.14916e+06	6.16532e+06	0.309125	13	13	13	13	18	7.66989e+06	8.84292e+06	0.342644	13	13	13	13	19	9.09539e+06	1.13423e+07	0.357542	14	14	14	14	21	7.5531e+06	8.3052e+06	0.357542	14	14	14	14	21	1.14451e+07	1.10533e+07	0.39851	17	17	17
112			AT1G20970.1	AT1G20970.1	Symbols: FUNCTIONS IN: molecular_function unknown; INVOLVED IN: biological_process unknown; LOCATED IN: plasma membrane, vacuole; EXPRESSED IN: guard cell, cultured cell; BEST Arabidopsis thaliana protein match is: proton pump interactor 1 (TAIR:AT4G27500.1); Has 30201 Blast hits to 17322 proteins in 780 species: Archae - 12; Bacteria - 1396; Metazoa - 17338; Fungi - 3422; Plants - 5037; Viruses …			[GO:0003729]; GO:0003723; GO:0003676; GO:0097159; GO:0005488; GO:0003674_x000D_ [GO:0016020]; GO:0110165; GO:0005575		54	150.07	2.33647e+06	2.34261e+06	0.173021	20	20	20	20	21	2.66662e+06	3.07446e+06	0.203812	23	23	23	23	25	2.97819e+06	3.71392e+06	0.246334	25	25	25	25	25	1.17876e+06	1.29613e+06	0.246334	12	12	12	12	12	2.71985e+06	2.62675e+06	0.260264	17	17	17
1700			AT1G18070.3	AT1G18070.3	Symbols: Translation elongation factor EF1A/initiation factor IF2gamma family protein chr1:6214236-6218211 REVERSE LENGTH=543			[GO:0003746]; GO:0008135; GO:0006414; GO:0090079; GO:0006412; GO:0009059; GO:0003676; GO:0045182; GO:0019538; GO:0043043; GO:0010467; GO:0043170; GO:0044249; GO:1901576; GO:0097159; GO:0003674; GO:0006417; GO:0044238; GO:1901564; GO:0006518; GO:0043604; GO:1901566; GO:0071704; GO:0009058; GO:0044237; GO:0005488; GO:0010608; GO:0034248; GO:0051246; GO:0008152; GO:0006807; GO:0043603; GO:0044271; G…	Pf00009, Pf03143, Pf03144	22	60.469	2.98707e+07	2.99492e+07	0.403315	28	28	29	29	49	3.09034e+07	3.56298e+07	0.403315	30	30	31	31	43	3.37965e+07	4.21456e+07	0.416206	30	30	31	31	45	1.51976e+07	1.67109e+07	0.416206	26	26	26	26	35	2.00044e+07	1.93197e+07	0.416206	28	28	29
782			AT2G20630.1	AT2G20630.1	Symbols: PIA1 PP2C induced by AVRRPM1 chr2:8897826-8899648 REVERSE LENGTH=279			[GO:0004722]; GO:0004721; GO:0016791; GO:0140096; GO:0042578; GO:0003824; GO:0016788; GO:0003674; GO:0016787	Pf00481	10	30.478	3.36082e+07	3.36965e+07	0.544803	16	13	16	13	25	3.26284e+07	3.76186e+07	0.587814	15	12	15	12	21	3.22321e+07	4.01947e+07	0.587814	15	12	15	12	21	1.07429e+07	1.18127e+07	0.587814	13	10	13	10	17	1.30442e+07	1.25977e+07	0.587814	11	8	11
1522			AT3G11400.2	AT3G11400.2	Symbols: EIF3G1, ATEIF3G1 eukaryotic translation initiation factor 3G1 chr3:3578536-3580366 FORWARD LENGTH=321	EIF3G1		[GO:0001732]; GO:0022618; GO:0002183; GO:0065003; GO:0071826; GO:0022613; GO:0006413; GO:0002181; GO:0022607; GO:0043933; GO:0044085; GO:0044237; GO:0006412; GO:0016043; GO:0071840; GO:0008152; GO:0009987; GO:0009059; GO:0019538; GO:0043043; GO:0010467; GO:0008150; GO:0043170; GO:0044249; GO:1901576; GO:0044238; GO:1901564; GO:0006518; GO:0043604; GO:1901566; GO:0071704; GO:0009058; GO:0006807; G…	Pf00076, Pf12353	17	35.641	2.83648e+07	2.84394e+07	0.64486	21	21	21	21	34	2.96147e+07	3.4144e+07	0.64486	23	23	23	23	36	3.32664e+07	4.14846e+07	0.647975	26	26	26	26	37	1.35559e+07	1.49057e+07	0.647975	16	16	16	16	24	1.68494e+07	1.62726e+07	0.647975	19	19	19
1439			AT2G25430.1	AT2G25430.1	Symbols: epsin N-terminal homology (ENTH) domain-containing protein / clathrin assembly protein-related chr2:10822716-10824677 FORWARD LENGTH=653			[GO:0005545]; GO:0035091; GO:0005543; GO:0008289; GO:0005488; GO:0003674_x000D_ [GO:0005794]; GO:0043231; GO:0005737; GO:0012505; GO:0043227; GO:0043229; GO:0110165; GO:0005622; GO:0043226; GO:0005575_x000D_ [GO:0005905]; GO:0016020; GO:0012505; GO:0110165; GO:0005575_x000D_ [GO:0030136]; GO:0030135; GO:0031410; GO:0097708; GO:0005737; GO:0031982; GO:0043231; GO:0110165; GO:0005622; GO:0043227; G…	Pf07651	33	72.039	2.41483e+07	2.42118e+07	0.577335	39	31	45	37	67	2.96808e+07	3.42202e+07	0.609495	43	34	47	38	66	3.30864e+07	4.126e+07	0.62634	43	34	47	38	64	1.11169e+07	1.22239e+07	0.62634	26	19	26	19	42	1.39732e+07	1.34949e+07	0.62634	33	25	35
2453			AT5G02890.1	AT5G02890.1	Symbols: HXXXD-type acyl-transferase family protein chr5:670207-671454 REVERSE LENGTH=353			[GO:0010025]; GO:0010166; GO:1901570; GO:1901568; GO:0008610; GO:0006629; GO:1901576; GO:0044238; GO:0071704; GO:0009058; GO:0008152; GO:0008150_x000D_ [GO:0042759]; GO:0001676; GO:0006633; GO:0006631; GO:0008610; GO:0072330; GO:0032787; GO:0044255; GO:0006629; GO:1901576; GO:0046394; GO:0019752; GO:0044237; GO:0044238; GO:0071704; GO:0009058; GO:0016053; GO:0043436; GO:0008152; GO:0009987; GO:00…	Pf02458	20	38.779	2.49153e+07	2.49808e+07	0.473088	19	19	19	19	30	2.55293e+07	2.94337e+07	0.515581	20	20	20	20	30	3.16184e+07	3.94294e+07	0.569405	20	20	20	20	30	2.04533e+07	2.249e+07	0.569405	19	19	19	19	30	2.42247e+07	2.33955e+07	0.569405	19	19	19
1200			AT1G69510.2_x000D_; AT1G69510.1_x000D_; AT1G69510.3	AT1G69510.2|AT1G69510.1|AT1G69510.3	Symbols: cAMP-regulated phosphoprotein 19-related protein chr1:26126779-26127725 FORWARD LENGTH=137<|>Symbols: cAMP-regulated phosphoprotein 19-related protein chr1:26126779-26127725 FORWARD LENGTH=137<|>Symbols: cAMP-regulated phosphoprotein 19-related protein chr1:26126779-26127725 FORWARD LENGTH=137				Pf04667	6	15.087	3.28971e+07	3.29835e+07	0.459854	8	7	8	7	9	3.11264e+07	3.58868e+07	0.459854	6	5	6	5	7	3.12888e+07	3.90183e+07	0.459854	9	8	9	8	10	1.2718e+07	1.39844e+07	0.459854	6	5	6	5	7	1.37833e+07	1.33115e+07	0.459854	7	6	7
2327			AT1G10290.1	AT1G10290.1	Symbols: ADL6, DRP2A dynamin-like protein 6 chr1:3370774-3377120 FORWARD LENGTH=914	DRP2A		[GO:0000139]; GO:0098588; GO:0005794; GO:0031090; GO:0043231; GO:0005737; GO:0012505; GO:0016020; GO:0043227; GO:0043229; GO:0110165; GO:0005622; GO:0043226; GO:0005575_x000D_ [GO:0003924]; GO:0017111; GO:0016462; GO:0016818; GO:0016817; GO:0016787; GO:0003824; GO:0003674_x000D_ [GO:0005525]; GO:0032561; GO:0035639; GO:0019001; GO:0032555; GO:0043168; GO:1901265; GO:1901363; GO:0017076; GO:003255…	Pf00169, Pf00350, Pf01031, Pf02212	32	99.106	1.51086e+07	1.51483e+07	0.678337	75	35	77	36	152	1.89647e+07	2.18651e+07	0.725383	84	40	86	41	151	2.40178e+07	2.99511e+07	0.725383	83	42	84	42	154	1.94931e+07	2.14342e+07	0.726477	84	40	86	41	171	2.38528e+07	2.30364e+07	0.726477	88	42	91
1554			AT5G35620.1	AT5G35620.1	Symbols: LSP1, EIF(ISO)4E, LSP, EIF4E2, eIFiso4E Eukaryotic initiation factor 4E protein chr5:13824946-13826331 REVERSE LENGTH=198	EIF(ISO)4E		[GO:0000340]; GO:0000339; GO:0003723; GO:0003676; GO:0097159; GO:0005488; GO:0003674_x000D_ [GO:0003743]; GO:0008135; GO:0006413; GO:0090079; GO:0006412; GO:0044237; GO:0003676; GO:0045182; GO:0009059; GO:0019538; GO:0043043; GO:0010467; GO:0008152; GO:0009987; GO:0097159; GO:0003674; GO:0006417; GO:0043170; GO:0044249; GO:1901576; GO:0044238; GO:1901564; GO:0006518; GO:0043604; GO:1901566; GO:00…	Pf01652	10	22.5	2.5873e+07	2.5941e+07	0.585859	11	11	11	11	18	2.84932e+07	3.2851e+07	0.585859	12	12	12	12	19	3.26615e+07	4.07302e+07	0.585859	12	12	12	12	21	1.74854e+07	1.92265e+07	0.585859	11	11	11	11	18	2.30964e+07	2.23058e+07	0.585859	12	12	12
866			AT3G18140.1	AT3G18140.1	Symbols: Transducin/WD40 repeat-like superfamily protein chr3:6212743-6214567 REVERSE LENGTH=305	LST8-1		[GO:0005768]; GO:0031410; GO:0012505; GO:0097708; GO:0005737; GO:0110165; GO:0031982; GO:0043231; GO:0005622; GO:0005575; GO:0043227; GO:0043229; GO:0043226_x000D_ [GO:0016020]; GO:0110165; GO:0005575_x000D_ [GO:0031929]; GO:0035556; GO:0007165; GO:0009987; GO:0050794; GO:0007154; GO:0023052; GO:0051716; GO:0008150; GO:0050789; GO:0050896; GO:0065007_x000D_ [GO:0031931]; GO:0038201; GO:0140535; G…	Pf00400	11	34.288	3.2613e+07	3.26987e+07	0.35082	11	11	11	11	24	2.82481e+07	3.25684e+07	0.35082	13	13	13	13	22	3.11634e+07	3.8862e+07	0.35082	12	12	12	12	19	1.24226e+07	1.36596e+07	0.35082	11	11	11	11	17	1.54823e+07	1.49524e+07	0.35082	11	11	11
1831			AT2G39900.1	AT2G39900.1	Symbols: GATA type zinc finger transcription factor family protein chr2:16659136-16660267 FORWARD LENGTH=200	WLIN2A		[GO:0005737]; GO:0110165; GO:0005622; GO:0005575_x000D_ [GO:0005856]; GO:0043232; GO:0043228; GO:0043229; GO:0043226; GO:0005622; GO:0110165; GO:0005575_x000D_ [GO:0046872]; GO:0043169; GO:0043167; GO:0036094; GO:0005488; GO:0003674_x000D_ [GO:0051015]; GO:0003779; GO:0044877; GO:0008092; GO:0005488; GO:0005515; GO:0003674_x000D_ [GO:0051017]; GO:0022607; GO:0061572; GO:0016043; GO:0044085; GO:00…	Pf00412	9	21.887	3.11829e+07	3.12649e+07	0.535	11	6	11	6	19	3.19809e+07	3.68721e+07	0.535	11	7	11	7	17	3.15337e+07	3.93238e+07	0.535	12	8	12	8	18	1.25954e+07	1.38496e+07	0.535	10	7	10	7	14	1.4885e+07	1.43754e+07	0.535	9	5	9
1585			AT2G43910.1	AT2G43910.1	Symbols: ATHOL1, HOL1 HARMLESS TO OZONE LAYER 1 chr2:18184658-18186951 REVERSE LENGTH=227	HOL1		[GO:0006952]; GO:0006950; GO:0050896; GO:0008150_x000D_ [GO:0018708]; GO:0008172; GO:0008757; GO:0008168; GO:0016741; GO:0016740; GO:0003824; GO:0003674_x000D_ [GO:0019762]; GO:0016145; GO:0019759; GO:0019760; GO:1901565; GO:0016143; GO:0044273; GO:1901658; GO:0019757; GO:1901564; GO:1901575; GO:0006790; GO:1901657; GO:0044248; GO:1901136; GO:0019748; GO:0043436; GO:0006807; GO:0071704; GO:000905…	Pf05724	9	25.273	2.91557e+07	2.92323e+07	0.449339	8	8	8	8	19	3.01112e+07	3.47164e+07	0.568282	11	11	11	11	23	3.19455e+07	3.98373e+07	0.568282	12	12	12	12	24	1.22836e+07	1.35067e+07	0.568282	6	6	6	6	10	1.53239e+07	1.47994e+07	0.568282	6	6	6
1205			AT4G23710.1	AT4G23710.1	Symbols: VHA-G2, VAG2, VATG2 vacuolar ATP synthase subunit G2 chr4:12350577-12351354 FORWARD LENGTH=106	VHA-G2		[GO:0016471]; GO:0033176; GO:0005774; GO:0016469; GO:0098588; GO:0005773; GO:0098796; GO:1904949; GO:0031090; GO:0043231; GO:0005737; GO:0032991; GO:0016020; GO:1902494; GO:0043227; GO:0043229; GO:0110165; GO:0005622; GO:0005575; GO:0043226_x000D_ [GO:0046961]; GO:0015078; GO:0019829; GO:0044769; GO:0008324; GO:0022890; GO:1902600; GO:0022853; GO:0042626; GO:0042625; GO:0015075; GO:0098655; GO:00…	Pf03179	7	11.735	3.18006e+07	3.18842e+07	0.622642	6	6	6	6	11	2.9472e+07	3.39794e+07	0.622642	7	7	7	7	10	2.82322e+07	3.52067e+07	0.622642	6	6	6	6	9	1.33162e+07	1.46422e+07	0.622642	6	6	6	6	7	1.40792e+07	1.35972e+07	0.622642	6	6	6
1447			AT5G57870.1	AT5G57870.1	Symbols: eIFiso4G1 MIF4G domain-containing protein / MA3 domain-containing protein chr5:23439755-23443433 FORWARD LENGTH=780	EIF(ISO)4G1		[GO:0003729]; GO:0003723; GO:0003676; GO:0097159; GO:0005488; GO:0003674_x000D_ [GO:0003743]; GO:0008135; GO:0006413; GO:0090079; GO:0006412; GO:0044237; GO:0003676; GO:0045182; GO:0009059; GO:0019538; GO:0043043; GO:0010467; GO:0008152; GO:0009987; GO:0097159; GO:0003674; GO:0006417; GO:0043170; GO:0044249; GO:1901576; GO:0044238; GO:1901564; GO:0006518; GO:0043604; GO:1901566; GO:0008150; GO:00…	Pf02847, Pf02854	40	85.518	2.51549e+07	2.5221e+07	0.50641	41	41	41	41	67	2.81037e+07	3.24018e+07	0.515385	43	43	43	43	77	3.1323e+07	3.90611e+07	0.594872	49	49	50	50	79	1.72271e+07	1.89425e+07	0.603846	41	40	42	41	58	1.9088e+07	1.84347e+07	0.603846	42	42	42
1940			AT5G64130.3	AT5G64130.3	Symbols: cAMP-regulated phosphoprotein 19-related protein chr5:25664547-25665339 REVERSE LENGTH=140	MHJ24.11			Pf04667	8	15.134	3.13216e+07	3.1404e+07	0.65	10	9	10	9	17	3.10511e+07	3.58001e+07	0.65	10	9	10	9	17	3.021e+07	3.76731e+07	0.65	11	10	11	10	18	1.60732e+07	1.76737e+07	0.65	8	7	8	7	12	1.76964e+07	1.70906e+07	0.65	9	8	9
1387			AT1G65010.1	AT1G65010.1	Symbols: Plant protein of unknown function (DUF827) chr1:24149543-24154024 FORWARD LENGTH=1345			[GO:0005875]; GO:0032991; GO:0015630; GO:0005575; GO:0005856; GO:0043232; GO:0043228; GO:0043229; GO:0043226; GO:0005622; GO:0110165_x000D_ [GO:0009507]; GO:0009536; GO:0043231; GO:0005737; GO:0043227; GO:0043229; GO:0110165; GO:0005622; GO:0043226; GO:0005575		75	152.609	8.96401e+06	8.98757e+06	0.485502	58	56	58	56	77	1.0703e+07	1.234e+07	0.536803	61	59	61	59	78	1.23035e+07	1.5343e+07	0.568773	62	60	62	60	78	6.14549e+06	6.75744e+06	0.568773	45	43	45	43	57	7.02334e+06	6.78293e+06	0.568773	53	51	53
1237			AT1G24050.1	AT1G24050.1	Symbols: RNA-processing, Lsm domain chr1:8507057-8508439 FORWARD LENGTH=188				Pf09793, Pf21166	9	20.478	2.64123e+07	2.64817e+07	0.691489	15	15	15	15	24	2.56391e+07	2.95603e+07	0.702128	13	13	13	13	24	3.02368e+07	3.77065e+07	0.702128	14	14	14	14	24	1.03679e+07	1.14002e+07	0.702128	10	10	10	10	15	1.44554e+07	1.39606e+07	0.702128	10	10	10
227			AT1G16240.2_x000D_; AT1G16240.1	AT1G16240.2|AT1G16240.1	Symbols: SYP51, ATSYP51 syntaxin of plants 51 chr1:5555183-5556340 REVERSE LENGTH=232<|>Symbols: SYP51, ATSYP51 syntaxin of plants 51 chr1:5555183-5556340 REVERSE LENGTH=232	SYP51		[GO:0005484]; GO:0030674; GO:0061025; GO:0060090; GO:0061024; GO:0003674; GO:0016043; GO:0071840; GO:0009987; GO:0008150_x000D_ [GO:0005794]; GO:0043231; GO:0005737; GO:0012505; GO:0043227; GO:0043229; GO:0110165; GO:0005622; GO:0043226; GO:0005575_x000D_ [GO:0006886]; GO:0015031; GO:0046907; GO:0008104; GO:0045184; GO:0071702; GO:0071705; GO:0006810; GO:0051641; GO:0051649; GO:0070727; GO:005123…	Pf05739	8	25.872	8.24895e+06	8.27063e+06	0.25431	7	6	7	6	12	9.10202e+06	1.04941e+07	0.25431	7	6	7	6	12	9.1661e+06	1.14305e+07	0.25431	8	7	8	7	13	2.76519e+06	3.04053e+06	0.25431	7	6	7	6	10	3.87576e+06	3.74309e+06	0.306034	8	7	8
2505			AT2G42740.1	AT2G42740.1	Symbols: RPL16A ribosomal protein large subunit 16A chr2:17791794-17792946 FORWARD LENGTH=182	RPL11A		[GO:0003729]; GO:0003723; GO:0003676; GO:0097159; GO:0005488; GO:0003674_x000D_ [GO:0003735]; GO:0005198; GO:0003674_x000D_ [GO:0006412]; GO:0009059; GO:0019538; GO:0043043; GO:0010467; GO:0043170; GO:0044249; GO:1901576; GO:0044238; GO:1901564; GO:0006518; GO:0043604; GO:1901566; GO:0071704; GO:0009058; GO:0044237; GO:0008152; GO:0006807; GO:0043603; GO:0044271; GO:0009987; GO:0008150; GO:003464…	Pf00281, Pf00673	4	20.818	2.53422e+07	2.54088e+07	0.21978	4	4	4	4	7	2.69527e+07	3.10748e+07	0.21978	4	4	4	4	7	2.97882e+07	3.71471e+07	0.21978	4	4	4	4	7	1.63471e+07	1.79749e+07	0.258242	5	5	5	5	8	1.97416e+07	1.90659e+07	0.258242	3	3	3
1246			AT1G05510.1	AT1G05510.1	Symbols: Protein of unknown function (DUF1264) chr1:1629527-1630690 FORWARD LENGTH=241	OBAP1A		[GO:0005811]; GO:0043232; GO:0043228; GO:0043229; GO:0043226; GO:0005622; GO:0110165; GO:0005575_x000D_ [GO:0009737]; GO:0009725; GO:0033993; GO:0097305; GO:0009719; GO:0010033; GO:1901700; GO:0050896; GO:0042221; GO:0008150_x000D_ [GO:0009793]; GO:0003006; GO:0009790; GO:0048316; GO:0022414; GO:0032502; GO:0007275; GO:0009791; GO:0048608; GO:0010154; GO:0008150; GO:0000003; GO:0032501; GO:004885…	Pf06884	12	27.276	2.89395e+07	2.90156e+07	0.452282	17	17	17	17	31	2.81618e+07	3.24689e+07	0.452282	16	16	16	16	27	2.68857e+07	3.35276e+07	0.493776	17	17	17	17	27	1.22974e+07	1.35219e+07	0.493776	13	13	13	13	18	1.56051e+07	1.50709e+07	0.493776	14	14	14
1180			AT2G23120.1	AT2G23120.1	Symbols: Late embryogenesis abundant protein, group 6 chr2:9842102-9842353 FORWARD LENGTH=83				Pf10714	2	8.477	2.78216e+07	2.78948e+07	0.373494	2	2	2	2	5	2.79289e+07	3.22003e+07	0.373494	3	3	3	3	6	2.87371e+07	3.58363e+07	0.373494	2	2	2	2	5	1.24391e+07	1.36778e+07	0.373494	2	2	2	2	4	1.39099e+07	1.34338e+07	0.373494	2	2	2
263			AT5G52310.1	AT5G52310.1	Symbols: COR78, LTI78, RD29A, LTI140 low-temperature-responsive protein 78 (LTI78) / desiccation-responsive protein 29A (RD29A) chr5:21240929-21243326 FORWARD LENGTH=710	RD29A		[GO:0000302]; GO:0006979; GO:1901700; GO:0006950; GO:0042221; GO:0050896; GO:0008150_x000D_ [GO:0005737]; GO:0110165; GO:0005622; GO:0005575_x000D_ [GO:0006970]; GO:0006950; GO:0009628; GO:0050896; GO:0008150_x000D_ [GO:0007623]; GO:0048511; GO:0008150_x000D_ [GO:0009409]; GO:0006950; GO:0009266; GO:0050896; GO:0009628; GO:0008150_x000D_ [GO:0009414]; GO:0006950; GO:0009415; GO:0050896; GO:000110…		35	77.809	1.54035e+07	1.5444e+07	0.453521	27	26	27	26	48	1.77592e+07	2.04753e+07	0.516901	31	30	31	30	46	2.00068e+07	2.49493e+07	0.516901	30	29	30	29	49	1.06032e+07	1.1659e+07	0.516901	27	26	27	26	39	1.2817e+07	1.23783e+07	0.516901	29	28	29
2438			AT1G07770.1_x000D_; AT5G59850.1_x000D_; AT1G07770.2	AT1G07770.1|AT5G59850.1|AT1G07770.2	Symbols: RPS15A ribosomal protein S15A chr1:2408413-2409065 REVERSE LENGTH=130<|>Symbols: Ribosomal protein S8 family protein chr5:24112499-24113084 REVERSE LENGTH=130<|>Symbols: RPS15A ribosomal protein S15A chr1:2408413-2409065 REVERSE LENGTH=130	RPS15AA; RPS15AF		[GO:0003735]; GO:0005198; GO:0003674_x000D_ [GO:0006412]; GO:0009059; GO:0019538; GO:0043043; GO:0010467; GO:0043170; GO:0044249; GO:1901576; GO:0044238; GO:1901564; GO:0006518; GO:0043604; GO:1901566; GO:0071704; GO:0009058; GO:0044237; GO:0008152; GO:0006807; GO:0043603; GO:0044271; GO:0009987; GO:0008150; GO:0034641_x000D_ [GO:0042788]	Pf00410	6	14.795	2.36575e+07	2.37197e+07	0.353846	8	2	8	2	12	2.63575e+07	3.03886e+07	0.353846	10	2	10	2	13	2.73759e+07	3.41388e+07	0.353846	8	2	8	2	12	1.70152e+07	1.87096e+07	0.353846	8	2	8	2	12	1.9339e+07	1.8677e+07	0.353846	9	2	9
2087			AT4G37870.1	AT4G37870.1	Symbols: PCK1, PEPCK phosphoenolpyruvate carboxykinase 1 chr4:17802974-17806332 REVERSE LENGTH=671	PCK1		[GO:0004612]; GO:0004611; GO:0016831; GO:0016830; GO:0016829; GO:0003824; GO:0003674_x000D_ [GO:0005524]; GO:0032559; GO:0035639; GO:0030554; GO:0032555; GO:0043168; GO:1901265; GO:1901363; GO:0017076; GO:0032553; GO:0043167; GO:0097159; GO:0036094; GO:0000166; GO:0097367; GO:0005488; GO:0003674_x000D_ [GO:0005737]; GO:0110165; GO:0005622; GO:0005575_x000D_ [GO:0006094]; GO:0006006; GO:0019319; G…	Pf01293	24	73.359	2.39016e+07	2.39645e+07	0.432191	24	24	24	24	47	2.4738e+07	2.85214e+07	0.450075	28	28	28	28	50	2.82353e+07	3.52105e+07	0.467958	29	29	29	29	50	1.40468e+07	1.54455e+07	0.467958	22	22	22	22	36	1.89023e+07	1.82553e+07	0.467958	26	26	26
2567			AT1G43170.9_x000D_; AT1G43170.1_x000D_; AT1G43170.3_x000D_; AT1G43170.6_x000D_; AT1G43170.2_x000D_; AT1G43170.8_x000D_; AT1G43170.5_x000D_; AT1G43170.7	AT1G43170.9|AT1G43170.1|AT1G43170.3|AT1G43170.6|AT1G43170.2|AT1G43170.8|AT1G43170.5|AT1G43170.7	Symbols: RP1 ribosomal protein 1 chr1:16266992-16268631 FORWARD LENGTH=389<|>Symbols: ARP1, emb2207, RPL3A, RP1 ribosomal protein 1 chr1:16266992-16268631 FORWARD LENGTH=389<|>Symbols: ARP1, RPL3A, RP1 ribosomal protein 1 chr1:16266992-16268631 FORWARD LENGTH=389<|>Symbols: RP1 ribosomal protein 1 chr1:16266992-16268631 FORWARD LENGTH=389<|>Symbols: ARP1, RPL3A, RP1 ribosomal protein 1 chr1:16266…	ARP1		[GO:0003729]; GO:0003723; GO:0003676; GO:0097159; GO:0005488; GO:0003674_x000D_ [GO:0003735]; GO:0005198; GO:0003674_x000D_ [GO:0006412]; GO:0009059; GO:0019538; GO:0043043; GO:0010467; GO:0043170; GO:0044249; GO:1901576; GO:0044238; GO:1901564; GO:0006518; GO:0043604; GO:1901566; GO:0071704; GO:0009058; GO:0044237; GO:0008152; GO:0006807; GO:0043603; GO:0044271; GO:0009987; GO:0008150; GO:003464…	Pf00297	26	44.531	1.80518e+07	1.80993e+07	0.48329	25	17	25	17	42	2.07941e+07	2.39743e+07	0.506427	26	18	26	18	36	2.50471e+07	3.12347e+07	0.552699	26	18	26	18	37	1.69679e+07	1.86575e+07	0.552699	24	16	24	16	37	2.01808e+07	1.949e+07	0.552699	22	15	22
2352			AT4G17890.1	AT4G17890.1	Symbols: AGD8 ARF-GAP domain 8 chr4:9937121-9939146 FORWARD LENGTH=413	AGD8		[GO:0005096]; GO:0008047; GO:0030695; GO:0030234; GO:0140677; GO:0060589; GO:0098772; GO:0003674_x000D_ [GO:0046872]; GO:0043169; GO:0043167; GO:0036094; GO:0005488; GO:0003674	Pf01412	15	44.414	2.69762e+07	2.70471e+07	0.38983	19	18	21	20	34	2.81156e+07	3.24156e+07	0.411622	20	18	21	19	32	2.64643e+07	3.3002e+07	0.411622	20	18	21	19	31	1.96846e+07	2.16448e+07	0.411622	16	15	17	16	27	2.41061e+07	2.32809e+07	0.411622	19	18	20
1418			AT4G02520.1	AT4G02520.1	Symbols: ATGSTF2, ATPM24.1, ATPM24, GST2, GSTF2 glutathione S-transferase PHI 2 chr4:1110673-1111531 REVERSE LENGTH=212	GSTF2		[GO:0002239]; GO:0051707; GO:0043207; GO:0044419; GO:0009605; GO:0009607; GO:0008150; GO:0050896_x000D_ [GO:0004364]; GO:0016765; GO:0016740; GO:0003824; GO:0003674_x000D_ [GO:0004601]; GO:0016209; GO:0016684; GO:0003674; GO:0098869; GO:0016491; GO:1990748; GO:0003824; GO:0009987; GO:0098754; GO:0097237; GO:0008150; GO:0009636; GO:0070887; GO:0042221; GO:0051716; GO:0050896_x000D_ [GO:0005783]; G…	Pf00043, Pf02798	10	24.114	1.64393e+07	1.64825e+07	0.419811	8	7	8	7	12	1.6639e+07	1.91838e+07	0.419811	8	7	8	7	13	1.78772e+07	2.22936e+07	0.490566	9	8	9	8	14	1.56486e+07	1.72068e+07	0.490566	10	8	10	8	16	2.00731e+07	1.9386e+07	0.490566	8	8	8
13			AT5G45510.1	AT5G45510.1	Symbols: Leucine-rich repeat (LRR) family protein chr5:18444798-18449071 FORWARD LENGTH=1222			[GO:0005524]; GO:0032559; GO:0035639; GO:0030554; GO:0032555; GO:0043168; GO:1901265; GO:1901363; GO:0017076; GO:0032553; GO:0043167; GO:0097159; GO:0036094; GO:0000166; GO:0097367; GO:0005488; GO:0003674_x000D_ [GO:0006952]; GO:0006950; GO:0050896; GO:0008150		51	137.839	213260	213821	0	0	0	0	0	0	403973	465757	0	0	0	0	0	0	554558	691556	0.0253682	3	3	3	3	3	169967	186891	0.0343699	1	1	1	1	1	254956	246229	0.0343699	1	1	1
2218			AT5G53330.1	AT5G53330.1	Symbols: Ubiquitin-associated/translation elongation factor EF1B protein chr5:21639236-21640716 FORWARD LENGTH=221			[GO:0000813]; GO:0036452; GO:0098796; GO:0010008; GO:0032991; GO:0005768; GO:0016020; GO:0030659; GO:0098588; GO:0005575; GO:0031410; GO:0012505; GO:0110165; GO:0012506; GO:0031090; GO:0097708; GO:0005737; GO:0031982; GO:0043227; GO:0043231; GO:0005622; GO:0043226; GO:0043229_x000D_ [GO:0043130]; GO:0032182; GO:0005515; GO:0005488; GO:0003674_x000D_ [GO:0043162]; GO:0006511; GO:0019941; GO:004363…		9	24.261	2.49648e+07	2.50305e+07	0.330317	7	7	7	7	17	2.55071e+07	2.94082e+07	0.506787	11	11	11	11	19	2.73382e+07	3.40919e+07	0.506787	9	9	9	9	16	9.39662e+06	1.03323e+07	0.506787	7	7	7	7	12	1.38414e+07	1.33676e+07	0.506787	7	7	7
2574			AT3G04840.1	AT3G04840.1	Symbols: Ribosomal protein S3Ae chr3:1329751-1331418 FORWARD LENGTH=262	RPS3AA		[GO:0003729]; GO:0003723; GO:0003676; GO:0097159; GO:0005488; GO:0003674_x000D_ [GO:0003735]; GO:0005198; GO:0003674_x000D_ [GO:0006412]; GO:0009059; GO:0019538; GO:0043043; GO:0010467; GO:0043170; GO:0044249; GO:1901576; GO:0044238; GO:1901564; GO:0006518; GO:0043604; GO:1901566; GO:0071704; GO:0009058; GO:0044237; GO:0008152; GO:0006807; GO:0043603; GO:0044271; GO:0009987; GO:0008150; GO:003464…	Pf01015	11	29.832	2.21479e+07	2.22061e+07	0.477099	14	7	14	7	20	2.3602e+07	2.72117e+07	0.507634	14	7	14	7	17	2.43972e+07	3.04243e+07	0.538168	17	10	17	10	20	1.73493e+07	1.90769e+07	0.538168	12	6	12	6	16	2.09303e+07	2.02139e+07	0.538168	15	8	15
1583			AT1G73180.1	AT1G73180.1	Symbols: Eukaryotic translation initiation factor eIF2A family protein chr1:27518335-27521432 FORWARD LENGTH=513			[GO:0003729]; GO:0003723; GO:0003676; GO:0097159; GO:0005488; GO:0003674_x000D_ [GO:0003743]; GO:0008135; GO:0006413; GO:0090079; GO:0006412; GO:0044237; GO:0003676; GO:0045182; GO:0009059; GO:0019538; GO:0043043; GO:0010467; GO:0008152; GO:0009987; GO:0097159; GO:0003674; GO:0006417; GO:0043170; GO:0044249; GO:1901576; GO:0044238; GO:1901564; GO:0006518; GO:0043604; GO:1901566; GO:0008150; GO:00…	Pf08662	24	56.262	2.72111e+07	2.72826e+07	0.448343	21	21	21	21	40	2.57584e+07	2.96979e+07	0.520468	22	22	22	22	36	2.64214e+07	3.29485e+07	0.553606	23	23	23	23	40	1.00659e+07	1.10682e+07	0.553606	17	17	17	17	26	1.19892e+07	1.15788e+07	0.553606	19	19	19
1842			AT3G58730.1	AT3G58730.1	Symbols: vacuolar ATP synthase subunit D (VATD) / V-ATPase D subunit / vacuolar proton pump D subunit (VATPD) chr3:21718495-21719280 REVERSE LENGTH=261	VHA-D		[GO:0046961]; GO:0015078; GO:0019829; GO:0044769; GO:0008324; GO:0022890; GO:1902600; GO:0022853; GO:0042626; GO:0042625; GO:0015075; GO:0098655; GO:0015318; GO:0098662; GO:0022804; GO:0015399; GO:0140657; GO:0022857; GO:0034220; GO:0006812; GO:0098660; GO:0003674; GO:0005215; GO:0055085; GO:0006811; GO:0006810; GO:0009987; GO:0051234; GO:0008150; GO:0051179	Pf01813	18	29.041	2.16492e+07	2.17061e+07	0.54023	17	17	17	17	27	2.47051e+07	2.84835e+07	0.54023	16	16	16	16	26	2.66879e+07	3.32809e+07	0.54023	15	15	15	15	26	1.49095e+07	1.63941e+07	0.54023	16	16	16	16	24	2.02088e+07	1.9517e+07	0.54023	16	16	16
1870			AT5G21274.1	AT5G21274.1	Symbols: CAM6, ACAM-6 calmodulin 6 chr5:7214740-7215950 REVERSE LENGTH=149	CAM6		[GO:0005509]; GO:0046872; GO:0043169; GO:0043167; GO:0036094; GO:0005488; GO:0003674_x000D_ [GO:0019722]; GO:0141124; GO:0035556; GO:0007165; GO:0009987; GO:0050794; GO:0007154; GO:0023052; GO:0051716; GO:0008150; GO:0050789; GO:0050896; GO:0065007	Pf13499	9	16.823	2.37401e+07	2.38025e+07	0.516779	10	10	10	10	15	2.49274e+07	2.87398e+07	0.516779	11	11	11	11	17	2.65164e+07	3.3067e+07	0.516779	11	11	11	11	15	9.8135e+06	1.07907e+07	0.516779	9	9	9	9	10	1.16392e+07	1.12408e+07	0.516779	9	9	9
813			AT1G72160.1	AT1G72160.1	Symbols: Sec14p-like phosphatidylinositol transfer family protein chr1:27153823-27155609 REVERSE LENGTH=490	PATL3		[GO:0005737]; GO:0110165; GO:0005622; GO:0005575_x000D_ [GO:0007049]; GO:0009987; GO:0008150_x000D_ [GO:0008289]; GO:0005488; GO:0003674_x000D_ [GO:0051301]; GO:0009987; GO:0008150	Pf00650, Pf03765	20	56.07	2.55926e+07	2.56598e+07	0.457143	24	22	24	22	42	2.50301e+07	2.88582e+07	0.483673	25	23	25	23	36	2.61701e+07	3.26351e+07	0.483673	27	25	27	25	37	9.14436e+06	1.00549e+07	0.483673	16	14	16	14	23	1.23761e+07	1.19524e+07	0.483673	17	15	17
2388			AT1G03350.1	AT1G03350.1	Symbols: BSD domain-containing protein chr1:822834-824246 REVERSE LENGTH=470				Pf03909	18	51.864	2.35816e+07	2.36435e+07	0.412766	19	19	19	19	32	2.36933e+07	2.7317e+07	0.43617	21	21	21	21	34	2.50499e+07	3.12383e+07	0.43617	20	20	20	20	29	1.40066e+07	1.54014e+07	0.43617	20	20	20	20	28	1.71389e+07	1.65522e+07	0.43617	22	22	22
2392			AT1G69030.1	AT1G69030.1	Symbols: BSD domain-containing protein chr1:25947429-25949262 REVERSE LENGTH=317				Pf03909	11	34.746	1.39155e+07	1.39521e+07	0.350158	9	7	9	7	13	1.65015e+07	1.90252e+07	0.410095	11	9	11	9	15	1.72377e+07	2.14961e+07	0.432177	12	10	12	10	15	1.37809e+07	1.51532e+07	0.432177	11	10	11	10	16	1.71975e+07	1.66088e+07	0.432177	11	10	11
369			AT5G58440.1	AT5G58440.1	Symbols: SNX2a sorting nexin 2A chr5:23624154-23626676 REVERSE LENGTH=587	SNX2A		[GO:0005794]; GO:0043231; GO:0005737; GO:0012505; GO:0043227; GO:0043229; GO:0110165; GO:0005622; GO:0043226; GO:0005575_x000D_ [GO:0005829]; GO:0110165; GO:0005737; GO:0005575; GO:0005622_x000D_ [GO:0015031]; GO:0045184; GO:0071702; GO:0071705; GO:0008104; GO:0051234; GO:0006810; GO:0070727; GO:0051179; GO:0033036; GO:0051641; GO:0008150; GO:0009987_x000D_ [GO:0030904]; GO:0098796; GO:0012505; G…	Pf00787, Pf09325	22	65.487	3.78407e+06	3.79402e+06	0.219762	12	8	12	8	13	3.99312e+06	4.60383e+06	0.301533	15	11	15	11	16	4.44661e+06	5.54511e+06	0.315162	16	12	16	12	17	2.08442e+06	2.29198e+06	0.315162	11	7	11	7	11	2.48505e+06	2.39999e+06	0.315162	13	8	13
1394			AT1G06650.2	AT1G06650.2	Symbols: 2-oxoglutarate (2OG) and Fe(II)-dependent oxygenase superfamily protein chr1:2035909-2037186 FORWARD LENGTH=369			[GO:0016491]; GO:0003824; GO:0003674_x000D_ [GO:0046872]; GO:0043169; GO:0043167; GO:0036094; GO:0005488; GO:0003674	Pf03171, Pf14226	11	41.993	2.50164e+07	2.50822e+07	0.281843	12	7	12	7	25	2.53261e+07	2.91995e+07	0.341463	14	9	14	9	23	2.49964e+07	3.11715e+07	0.341463	11	6	11	6	19	9.95795e+06	1.09495e+07	0.341463	11	6	11	6	17	1.23383e+07	1.19159e+07	0.341463	10	5	10
1960			AT1G78900.1_x000D_; AT1G78900.2	AT1G78900.1|AT1G78900.2	Symbols: VHA-A vacuolar ATP synthase subunit A chr1:29660463-29664575 FORWARD LENGTH=623<|>Symbols: VHA-A vacuolar ATP synthase subunit A chr1:29660463-29664575 FORWARD LENGTH=623	VHA-A		[GO:0002020]; GO:0019899; GO:0005515; GO:0005488; GO:0003674_x000D_ [GO:0005524]; GO:0032559; GO:0035639; GO:0030554; GO:0032555; GO:0043168; GO:1901265; GO:1901363; GO:0017076; GO:0032553; GO:0043167; GO:0097159; GO:0036094; GO:0000166; GO:0097367; GO:0005488; GO:0003674_x000D_ [GO:0007030]; GO:0006996; GO:0010256; GO:0016043; GO:0071840; GO:0009987; GO:0008150_x000D_ [GO:0009555]; GO:0048229; G…	Pf00006, Pf02874, Pf16886	30	68.769	1.72015e+07	1.72467e+07	0.470305	29	29	29	29	47	1.94951e+07	2.24767e+07	0.526485	29	29	29	29	41	1.97564e+07	2.46371e+07	0.606742	31	31	31	31	44	1.03593e+07	1.13908e+07	0.606742	24	24	24	24	32	1.39817e+07	1.35031e+07	0.606742	25	25	25
1997			AT3G19420.1	AT3G19420.1	Symbols: ATPEN2, PEN2 PTEN 2 chr3:6731824-6735354 FORWARD LENGTH=611	PTEN2A		[GO:0004725]; GO:0004721; GO:0016791; GO:0140096; GO:0042578; GO:0003824; GO:0016788; GO:0003674; GO:0016787_x000D_ [GO:0006970]; GO:0006950; GO:0009628; GO:0050896; GO:0008150_x000D_ [GO:0009651]; GO:0006970; GO:0006950; GO:0009628; GO:0050896; GO:0008150_x000D_ [GO:0016314]; GO:0034594; GO:0052866; GO:0016791; GO:0042578; GO:0016788; GO:0016787; GO:0003824; GO:0003674_x000D_ [GO:0035335]; GO:00…		20	66.388	1.44617e+07	1.44997e+07	0.342062	17	16	17	16	27	1.62053e+07	1.86838e+07	0.378069	21	20	21	20	31	1.84879e+07	2.30551e+07	0.402619	22	21	22	21	32	1.89686e+07	2.08574e+07	0.402619	19	18	19	18	30	2.0048e+07	1.93617e+07	0.402619	21	20	21
1542			AT4G34660.1	AT4G34660.1	Symbols: SH3 domain-containing protein chr4:16545595-16548294 REVERSE LENGTH=368	SH3P2		[GO:0000421]; GO:0005774; GO:0005776; GO:0098588; GO:0005773; GO:0031090; GO:0043231; GO:0005737; GO:0016020; GO:0043227; GO:0043229; GO:0110165; GO:0005622; GO:0043226; GO:0005575_x000D_ [GO:0005546]; GO:0043168; GO:1902936; GO:0043167; GO:1901981; GO:0036094; GO:0035091; GO:0005488; GO:0005543; GO:0003674; GO:0008289_x000D_ [GO:0005547]; GO:0043168; GO:1901981; GO:0043167; GO:0035091; GO:003609…	Pf14604	17	40.9	2.06086e+07	2.06628e+07	0.467391	19	18	19	18	25	2.20882e+07	2.54663e+07	0.486413	21	20	21	20	30	2.5062e+07	3.12533e+07	0.516304	23	22	23	22	31	1.19608e+07	1.31518e+07	0.535326	18	17	18	17	25	1.49419e+07	1.44304e+07	0.535326	17	16	17
2141			AT4G10480.1	AT4G10480.1	Symbols: Nascent polypeptide-associated complex (NAC), alpha subunit family protein chr4:6478089-6479079 REVERSE LENGTH=212			[GO:0005854]; GO:0032991; GO:0005737; GO:0005575; GO:0110165; GO:0005622_x000D_ [GO:0015031]; GO:0045184; GO:0071702; GO:0071705; GO:0008104; GO:0051234; GO:0006810; GO:0070727; GO:0051179; GO:0033036; GO:0051641; GO:0008150; GO:0009987	Pf01849, Pf19026	10	23.157	2.32152e+07	2.32762e+07	0.580189	12	11	12	11	19	2.46191e+07	2.83844e+07	0.580189	14	12	14	12	21	2.34704e+07	2.92685e+07	0.580189	13	12	13	12	21	1.14734e+07	1.26159e+07	0.580189	10	9	10	9	16	1.40331e+07	1.35528e+07	0.580189	12	10	12
764			AT1G53310.1_x000D_; AT1G53310.3_x000D_; AT1G53310.2	AT1G53310.1|AT1G53310.3|AT1G53310.2	Symbols: ATPPC1, PEPC1, ATPEPC1, PPC1 phosphoenolpyruvate carboxylase 1 chr1:19884261-19888070 REVERSE LENGTH=967<|>Symbols: ATPPC1, PEPC1, ATPEPC1, PPC1 phosphoenolpyruvate carboxylase 1 chr1:19884261-19888070 REVERSE LENGTH=967<|>Symbols: ATPPC1, PEPC1, ATPEPC1, PPC1 phosphoenolpyruvate carboxylase 1 chr1:19884261-19888070 REVERSE LENGTH=967	PPC1		[GO:0006099]; GO:0044238; GO:0009060; GO:0008152; GO:0045333; GO:0008150; GO:0015980; GO:0006091; GO:0044237; GO:0009987_x000D_ [GO:0008964]; GO:0004611; GO:0016831; GO:0016830; GO:0016829; GO:0003824; GO:0003674_x000D_ [GO:0015977]; GO:0071704; GO:0008152; GO:0008150_x000D_ [GO:0015979]; GO:0044237; GO:0008152; GO:0009987; GO:0008150_x000D_ [GO:0016036]; GO:0009267; GO:0031669; GO:0033554; GO:00…	Pf00311	31	110.217	1.9206e+07	1.92565e+07	0.518097	58	19	58	19	124	2.13181e+07	2.45785e+07	0.547053	63	21	64	21	120	2.43991e+07	3.04267e+07	0.578077	67	21	68	21	122	7.19049e+06	7.90649e+06	0.578077	45	12	45	12	80	8.86867e+06	8.56509e+06	0.578077	43	13	43
1305			AT4G33945.1	AT4G33945.1	Symbols: ARM repeat superfamily protein chr4:16268119-16270514 FORWARD LENGTH=464					19	49.758	2.29088e+07	2.2969e+07	0.426724	23	23	23	23	44	2.40793e+07	2.77619e+07	0.426724	24	24	24	24	41	2.34759e+07	2.92754e+07	0.426724	24	24	24	24	43	7.78331e+06	8.55834e+06	0.44181	20	20	20	20	30	9.91458e+06	9.5752e+06	0.44181	20	20	20
1992			AT3G12390.1	AT3G12390.1	Symbols: Nascent polypeptide-associated complex (NAC), alpha subunit family protein chr3:3942344-3943595 FORWARD LENGTH=203			[GO:0005854]; GO:0032991; GO:0005737; GO:0005575; GO:0110165; GO:0005622_x000D_ [GO:0015031]; GO:0045184; GO:0071702; GO:0071705; GO:0008104; GO:0051234; GO:0006810; GO:0070727; GO:0051179; GO:0033036; GO:0051641; GO:0008150; GO:0009987	Pf01849, Pf19026	7	21.969	2.37418e+07	2.38042e+07	0.46798	8	6	8	6	11	2.14746e+07	2.47589e+07	0.46798	8	6	8	6	11	1.97682e+07	2.46517e+07	0.46798	9	7	9	7	11	8.14595e+06	8.95709e+06	0.46798	6	5	6	5	6	1.06098e+07	1.02467e+07	0.46798	9	7	9
1299			AT1G01470.1	AT1G01470.1	Symbols: LEA14, LSR3 Late embryogenesis abundant protein chr1:172295-172826 REVERSE LENGTH=151	LEA14		[GO:0009269]; GO:0009414; GO:0006950; GO:0009415; GO:0050896; GO:0001101; GO:0009628; GO:0010035; GO:1901700; GO:0008150; GO:0042221_x000D_ [GO:0009611]; GO:0006950; GO:0050896; GO:0008150_x000D_ [GO:0009644]; GO:0009642; GO:0009416; GO:0009314; GO:0009628; GO:0050896; GO:0008150_x000D_ [GO:0050832]; GO:0009620; GO:0098542; GO:0051707; GO:0006952; GO:0043207; GO:0044419; GO:0006950; GO:0009605; G…	Pf03168	5	16.533	1.96739e+07	1.97256e+07	0.218543	4	4	4	4	7	1.94682e+07	2.24456e+07	0.245033	5	5	5	5	7	2.37317e+07	2.95944e+07	0.258278	5	5	5	5	7	1.04535e+07	1.14945e+07	0.258278	4	4	4	4	6	1.32772e+07	1.28227e+07	0.258278	3	3	3
1922			AT2G32850.2	AT2G32850.2	Symbols: Protein kinase superfamily protein chr2:13935448-13937977 REVERSE LENGTH=670			[GO:0004672]; GO:0016301; GO:0016773; GO:0140096; GO:0016772; GO:0003824; GO:0016740; GO:0003674_x000D_ [GO:0004674]; GO:0004672; GO:0016301; GO:0016773; GO:0140096; GO:0016772; GO:0003824; GO:0016740; GO:0003674_x000D_ [GO:0005524]; GO:0032559; GO:0035639; GO:0030554; GO:0032555; GO:0043168; GO:1901265; GO:1901363; GO:0017076; GO:0032553; GO:0043167; GO:0097159; GO:0036094; GO:0000166; GO:009736…	Pf00069	34	74.465	2.1458e+07	2.15144e+07	0.552239	43	1	44	1	78	2.31938e+07	2.67411e+07	0.553731	43	1	44	1	67	2.33975e+07	2.91777e+07	0.571642	47	1	48	1	69	9.91283e+06	1.08999e+07	0.571642	38	1	39	1	56	1.27017e+07	1.22669e+07	0.614925	37	0	37
1455			AT4G32180.1	AT4G32180.1	Symbols: ATPANK2, PANK2 pantothenate kinase 2 chr4:15537724-15543715 REVERSE LENGTH=901	PANK2		[GO:0004594]; GO:0016301; GO:0016773; GO:0016772; GO:0016740; GO:0003824; GO:0003674_x000D_ [GO:0005524]; GO:0032559; GO:0035639; GO:0030554; GO:0032555; GO:0043168; GO:1901265; GO:1901363; GO:0017076; GO:0032553; GO:0043167; GO:0097159; GO:0036094; GO:0000166; GO:0097367; GO:0005488; GO:0003674_x000D_ [GO:0015937]; GO:0009152; GO:0015936; GO:0034030; GO:0034033; GO:0006164; GO:0009150; GO:000926…	Pf01937, Pf03630	37	99.577	1.84933e+07	1.85419e+07	0.475028	41	41	41	41	66	2.06595e+07	2.38191e+07	0.539401	50	50	50	50	71	2.33476e+07	2.91153e+07	0.560488	47	47	48	48	66	1.17311e+07	1.28992e+07	0.560488	35	35	35	35	49	1.46011e+07	1.41013e+07	0.560488	40	40	41
1468			AT4G01480.1	AT4G01480.1	Symbols: AtPPa5, PPa5 pyrophosphorylase 5 chr4:626539-627758 FORWARD LENGTH=216	PPA5		[GO:0000287]; GO:0046872; GO:0043169; GO:0043167; GO:0036094; GO:0005488; GO:0003674_x000D_ [GO:0004427]; GO:0016462; GO:0016818; GO:0016817; GO:0016787; GO:0003824; GO:0003674_x000D_ [GO:0005654]; GO:0110165; GO:0031981; GO:0005575; GO:0070013; GO:0005634; GO:0043233; GO:0043229; GO:0043231; GO:0031974; GO:0043226; GO:0005622; GO:0043227_x000D_ [GO:0005829]; GO:0110165; GO:0005737; GO:0005575; G…	Pf00719	7	24.694	2.31615e+07	2.32224e+07	0.342593	12	4	13	4	15	2.08455e+07	2.40336e+07	0.347222	13	4	14	4	18	1.98126e+07	2.4707e+07	0.347222	12	4	13	4	13	7.52999e+06	8.2798e+06	0.347222	6	2	6	2	6	8.53913e+06	8.24683e+06	0.347222	8	3	8
2440			AT3G53260.1	AT3G53260.1	Symbols: PAL2, ATPAL2 phenylalanine ammonia-lyase 2 chr3:19744256-19746619 REVERSE LENGTH=717	PAL2		[GO:0005737]; GO:0110165; GO:0005622; GO:0005575_x000D_ [GO:0006559]; GO:0006558; GO:0009074; GO:1902222; GO:0009072; GO:1902221; GO:0019439; GO:0046395; GO:1901361; GO:1901565; GO:0170035; GO:0170040; GO:0006520; GO:0006725; GO:0019752; GO:1901360; GO:1901564; GO:0170033; GO:0170039; GO:0044248; GO:0016054; GO:1901575; GO:0009063; GO:1901606; GO:0044238; GO:0071704; GO:0044237; GO:0043436; GO:00…	Pf00221	22	77.811	1.30204e+07	1.30547e+07	0.453278	36	23	37	23	64	1.5051e+07	1.73528e+07	0.535565	41	26	42	26	64	1.85067e+07	2.30786e+07	0.535565	43	27	44	27	70	1.50365e+07	1.65338e+07	0.548117	38	22	39	22	67	1.59686e+07	1.5422e+07	0.548117	41	24	42
2379			AT5G11710.1	AT5G11710.1	Symbols: ENTH/VHS family protein chr5:3772981-3776316 FORWARD LENGTH=560	EPSIN1		[GO:0002020]; GO:0019899; GO:0005515; GO:0005488; GO:0003674_x000D_ [GO:0005768]; GO:0031410; GO:0012505; GO:0097708; GO:0005737; GO:0110165; GO:0031982; GO:0043231; GO:0005622; GO:0005575; GO:0043227; GO:0043229; GO:0043226_x000D_ [GO:0005794]; GO:0043231; GO:0005737; GO:0012505; GO:0043227; GO:0043229; GO:0110165; GO:0005622; GO:0043226; GO:0005575_x000D_ [GO:0005802]; GO:0098791; GO:0031984; G…	Pf01417	21	60.597	2.07257e+07	2.07802e+07	0.344643	16	16	16	16	25	2.23789e+07	2.58015e+07	0.358929	20	20	20	20	29	2.31072e+07	2.88155e+07	0.360714	20	20	20	20	29	1.47393e+07	1.6207e+07	0.371429	18	18	18	18	31	1.8287e+07	1.76611e+07	0.383929	18	18	18
1689			AT1G04530.1	AT1G04530.1	Symbols: TPR4 Tetratricopeptide repeat (TPR)-like superfamily protein chr1:1234456-1235895 REVERSE LENGTH=310	TPR4		[GO:0006396]; GO:0016070; GO:0010467; GO:0090304; GO:0009059; GO:0006139; GO:0043170; GO:0044249; GO:1901576; GO:0006725; GO:0034641; GO:0044238; GO:0046483; GO:1901360; GO:0071704; GO:0009058; GO:0044237; GO:0006807; GO:0008152; GO:0009987; GO:0008150	Pf13181	14	34.531	2.12834e+07	2.13393e+07	0.480645	14	14	14	14	25	2.24035e+07	2.58299e+07	0.541936	16	16	16	16	28	2.30222e+07	2.87096e+07	0.541936	16	16	16	16	29	9.9129e+06	1.09e+07	0.541936	13	13	13	13	23	1.285e+07	1.24101e+07	0.541936	13	13	13
2002			AT5G67530.1	AT5G67530.1	Symbols: ATPUB49, PUB49 plant U-box 49 chr5:26941260-26943878 FORWARD LENGTH=595	CYP65		[GO:0003755]; GO:0016859; GO:0140096; GO:0016853; GO:0003824; GO:0003674_x000D_ [GO:0004842]; GO:0019787; GO:0016755; GO:0140096; GO:0016746; GO:0003824; GO:0016740; GO:0003674_x000D_ [GO:0005634]; GO:0043231; GO:0043227; GO:0043229; GO:0043226; GO:0005622; GO:0110165; GO:0005575_x000D_ [GO:0006457]; GO:0009987; GO:0051604; GO:0008150; GO:0019538; GO:0010467; GO:0043170; GO:0044238; GO:1901564; G…	Pf00160	24	64.983	2.28114e+07	2.28714e+07	0.529412	27	27	27	27	48	2.29617e+07	2.64734e+07	0.552941	24	24	24	24	42	2.26882e+07	2.8293e+07	0.554622	26	26	26	26	41	1.14683e+07	1.26103e+07	0.554622	20	20	20	20	33	1.41458e+07	1.36616e+07	0.569748	21	21	21
1826			AT1G26630.1	AT1G26630.1	Symbols: FBR12, ATELF5A-2, ELF5A-2 Eukaryotic translation initiation factor 5A-1 (eIF-5A 1) protein chr1:9205968-9207098 FORWARD LENGTH=159	ELF5A-2		[GO:0003729]; GO:0003723; GO:0003676; GO:0097159; GO:0005488; GO:0003674_x000D_ [GO:0003743]; GO:0008135; GO:0006413; GO:0090079; GO:0006412; GO:0044237; GO:0003676; GO:0045182; GO:0009059; GO:0019538; GO:0043043; GO:0010467; GO:0008152; GO:0009987; GO:0097159; GO:0003674; GO:0006417; GO:0043170; GO:0044249; GO:1901576; GO:0044238; GO:1901564; GO:0006518; GO:0043604; GO:1901566; GO:0008150; GO:00…	Pf01287, Pf21485	8	17.129	2.29003e+07	2.29605e+07	0.421384	8	5	8	5	12	2.0596e+07	2.37459e+07	0.522013	9	6	9	6	10	2.18306e+07	2.72236e+07	0.522013	8	5	8	5	9	8.53755e+06	9.38769e+06	0.522013	6	4	6	4	6	1.06988e+07	1.03326e+07	0.522013	6	4	6
2101			AT4G09000.1	AT4G09000.1	Symbols: GRF1, GF14 CHI general regulatory factor 1 chr4:5775387-5777157 FORWARD LENGTH=267	GRF1		[GO:0005634]; GO:0043231; GO:0043227; GO:0043229; GO:0043226; GO:0005622; GO:0110165; GO:0005575_x000D_ [GO:0005737]; GO:0110165; GO:0005622; GO:0005575_x000D_ [GO:0007165]; GO:0009987; GO:0050794; GO:0007154; GO:0023052; GO:0051716; GO:0008150; GO:0050789; GO:0050896; GO:0065007_x000D_ [GO:0019222]; GO:0050789; GO:0065007; GO:0008150	Pf00244	13	29.913	8.41516e+06	8.43728e+06	0.52809	13	6	13	6	19	9.23449e+06	1.06468e+07	0.52809	13	6	13	6	17	1.00606e+07	1.2546e+07	0.52809	13	6	13	6	17	4.95885e+06	5.45263e+06	0.52809	10	3	10	3	12	6.75384e+06	6.52266e+06	0.52809	11	5	11
711			AT1G20450.1	AT1G20450.1	Symbols: LTI29, LTI45, ERD10 Dehydrin family protein chr1:7088235-7089107 REVERSE LENGTH=260	ERD10		[GO:0001786]; GO:0005543; GO:0072341; GO:0008289; GO:0005488; GO:0003674_x000D_ [GO:0003779]; GO:0008092; GO:0005515; GO:0005488; GO:0003674_x000D_ [GO:0005507]; GO:0046914; GO:0046872; GO:0043169; GO:0043167; GO:0036094; GO:0005488; GO:0003674_x000D_ [GO:0005737]; GO:0110165; GO:0005622; GO:0005575_x000D_ [GO:0008289]; GO:0005488; GO:0003674_x000D_ [GO:0009409]; GO:0006950; GO:0009266; GO:005089…	Pf00257	10	29.53	2.08981e+07	2.0953e+07	0.492308	12	11	12	11	22	2.0871e+07	2.4063e+07	0.523077	13	12	13	12	19	2.28322e+07	2.84727e+07	0.523077	13	12	13	12	23	1.23178e+07	1.35443e+07	0.523077	10	10	10	10	16	1.4054e+07	1.35729e+07	0.523077	11	11	11
1457			AT5G11500.1	AT5G11500.1	Symbols: unknown protein; CONTAINS InterPro DOMAIN/s: Protein of unknown function DUF814 (InterPro:IPR008532); Has 1807 Blast hits to 1807 proteins in 277 species: Archae - 0; Bacteria - 0; Metazoa - 736; Fungi - 347; Plants - 385; Viruses - 0; Other Eukaryotes - 339 (source: NCBI BLink). chr5:3676747-3678946 FORWARD LENGTH=215				Pf05670	10	25.084	2.20002e+07	2.2058e+07	0.432558	11	11	11	11	23	2.23685e+07	2.57896e+07	0.474419	14	14	14	14	21	2.26211e+07	2.82094e+07	0.474419	14	14	14	14	24	7.8176e+06	8.59605e+06	0.474419	8	8	8	8	12	9.34777e+06	9.02779e+06	0.474419	10	10	10
980			AT1G37130.1	AT1G37130.1	Symbols: NIA2, B29, NIA2-1, CHL3, NR, NR2, ATNR2 nitrate reductase 2 chr1:14158617-14161652 FORWARD LENGTH=917	NIA2		[GO:0003729]; GO:0003723; GO:0003676; GO:0097159; GO:0005488; GO:0003674_x000D_ [GO:0006809]; GO:0044271; GO:0046209; GO:0034641; GO:0044249; GO:2001057; GO:0006807; GO:0044237; GO:0009058; GO:0008152; GO:0009987; GO:0008150_x000D_ [GO:0008940]; GO:0016661; GO:0016491; GO:0003824; GO:0003674_x000D_ [GO:0009416]; GO:0009314; GO:0009628; GO:0050896; GO:0008150_x000D_ [GO:0009610]; GO:0009608; GO:00…	Pf00173, Pf00174, Pf00175, Pf00970, Pf03404	34	102.778	1.84188e+07	1.84672e+07	0.398037	35	32	35	32	65	2.04761e+07	2.36077e+07	0.416576	37	34	37	34	63	2.25254e+07	2.80901e+07	0.429662	39	36	39	36	63	8.25144e+06	9.07308e+06	0.429662	25	23	25	23	37	1.01555e+07	9.80783e+06	0.429662	31	29	31
2543			AT1G33120.1_x000D_; AT1G33140.1	AT1G33120.1|AT1G33140.1	Symbols: Ribosomal protein L6 family chr1:12010986-12012223 FORWARD LENGTH=194<|>Symbols: PGY2 Ribosomal protein L6 family chr1:12023360-12024502 FORWARD LENGTH=194	RPL9B; RPL9C		[GO:0003729]; GO:0003723; GO:0003676; GO:0097159; GO:0005488; GO:0003674_x000D_ [GO:0003735]; GO:0005198; GO:0003674_x000D_ [GO:0006412]; GO:0009059; GO:0019538; GO:0043043; GO:0010467; GO:0043170; GO:0044249; GO:1901576; GO:0044238; GO:1901564; GO:0006518; GO:0043604; GO:1901566; GO:0071704; GO:0009058; GO:0044237; GO:0008152; GO:0006807; GO:0043603; GO:0044271; GO:0009987; GO:0008150; GO:003464…	Pf00347	8	22.004	1.78992e+07	1.79463e+07	0.319588	7	7	7	7	11	1.95043e+07	2.24873e+07	0.396907	9	9	9	9	12	2.24603e+07	2.80088e+07	0.396907	7	7	7	7	11	1.05146e+07	1.15616e+07	0.396907	6	6	6	6	9	1.40316e+07	1.35513e+07	0.396907	7	7	7
2325			AT2G37550.1_x000D_; AT2G37550.2	AT2G37550.1|AT2G37550.2	Symbols: ASP1, AGD7 ARF-GAP domain 7 chr2:15755544-15757456 REVERSE LENGTH=456<|>Symbols: ASP1, AGD7 ARF-GAP domain 7 chr2:15755544-15757456 REVERSE LENGTH=456	AGD7		[GO:0005096]; GO:0008047; GO:0030695; GO:0030234; GO:0140677; GO:0060589; GO:0098772; GO:0003674_x000D_ [GO:0005794]; GO:0043231; GO:0005737; GO:0012505; GO:0043227; GO:0043229; GO:0110165; GO:0005622; GO:0043226; GO:0005575_x000D_ [GO:0016192]; GO:0006810; GO:0009987; GO:0051234; GO:0008150; GO:0051179_x000D_ [GO:0046872]; GO:0043169; GO:0043167; GO:0036094; GO:0005488; GO:0003674	Pf01412	26	49.221	1.78148e+07	1.78616e+07	0.607456	32	27	34	29	52	1.81945e+07	2.09771e+07	0.629386	34	29	35	30	49	1.92745e+07	2.40361e+07	0.653509	34	28	35	29	50	1.16742e+07	1.28367e+07	0.657895	32	27	34	29	48	1.2976e+07	1.25318e+07	0.657895	31	26	33
2460			AT5G02960.1	AT5G02960.1	Symbols: Ribosomal protein S12/S23 family protein chr5:693280-694396 REVERSE LENGTH=142	RPS23B		[GO:0003729]; GO:0003723; GO:0003676; GO:0097159; GO:0005488; GO:0003674_x000D_ [GO:0003735]; GO:0005198; GO:0003674_x000D_ [GO:0006412]; GO:0009059; GO:0019538; GO:0043043; GO:0010467; GO:0043170; GO:0044249; GO:1901576; GO:0044238; GO:1901564; GO:0006518; GO:0043604; GO:1901566; GO:0071704; GO:0009058; GO:0044237; GO:0008152; GO:0006807; GO:0043603; GO:0044271; GO:0009987; GO:0008150; GO:003464…	Pf00164	6	15.726	1.18336e+07	1.18647e+07	0.253521	5	5	5	5	10	1.48888e+07	1.71658e+07	0.443662	5	5	5	5	10	1.78447e+07	2.2253e+07	0.443662	6	6	6	6	9	1.18029e+07	1.29781e+07	0.521127	5	5	5	5	8	1.49895e+07	1.44764e+07	0.521127	6	6	6
132	ü		cont_P00711	cont_P00711	Alpha-lactalbumin OS=Bos_taurus GN=LALBA PE=1 SV=2	LALBA	LALBA	[GO:0003796]; GO:0004553; GO:0061783; GO:0016798; GO:0003824; GO:0016787; GO:0003674_x000D_ [GO:0004461]; GO:0035250; GO:0008194; GO:0008378; GO:0016757; GO:0016758; GO:0016740; GO:0003824; GO:0003674_x000D_ [GO:0005509]; GO:0046872; GO:0043169; GO:0043167; GO:0036094; GO:0005488; GO:0003674_x000D_ [GO:0005615]; GO:0110165; GO:0005576; GO:0005575_x000D_ [GO:0005989]; GO:0005988; GO:0046351; GO:00…	Pf00062	4	16.236	29914.7	0	0	0	0	0	0	0	300764	346763	0	0	0	0	0	0	218693	272719	0	0	0	0	0	0	1.36366e+06	1.49945e+06	0.176056	2	2	2	2	2	1.66451e+06	1.60753e+06	0.246479	3	3	3
1169			AT4G28400.1	AT4G28400.1	Symbols: Protein phosphatase 2C family protein chr4:14048499-14050118 FORWARD LENGTH=283			[GO:0017018]; GO:0004722; GO:0004721; GO:0016791; GO:0140096; GO:0042578; GO:0003824; GO:0016788; GO:0003674; GO:0016787_x000D_ [GO:0046872]; GO:0043169; GO:0043167; GO:0036094; GO:0005488; GO:0003674	Pf00481	12	30.999	2.21946e+07	2.2253e+07	0.501767	13	9	13	9	16	2.1684e+07	2.50004e+07	0.54417	14	10	14	10	17	2.16484e+07	2.69965e+07	0.575972	15	11	15	11	19	9.00358e+06	9.90012e+06	0.575972	10	6	10	6	11	1.00533e+07	9.70919e+06	0.575972	10	6	11
2493			AT3G61110.1	AT3G61110.1	Symbols: ARS27A, RS27A ribosomal protein S27 chr3:22611710-22612632 FORWARD LENGTH=86	RPS27B		[GO:0003729]; GO:0003723; GO:0003676; GO:0097159; GO:0005488; GO:0003674_x000D_ [GO:0003735]; GO:0005198; GO:0003674_x000D_ [GO:0005840]; GO:0043232; GO:0043228; GO:0043229; GO:0043226; GO:0005622; GO:0110165; GO:0005575_x000D_ [GO:0006412]; GO:0009059; GO:0019538; GO:0043043; GO:0010467; GO:0043170; GO:0044249; GO:1901576; GO:0044238; GO:1901564; GO:0006518; GO:0043604; GO:1901566; GO:0071704; G…	Pf01667	4	9.594	1.23269e+07	1.23593e+07	0.453488	3	2	3	2	5	2.20092e+07	2.53753e+07	0.453488	5	2	5	2	7	2.21706e+07	2.76476e+07	0.453488	4	2	4	2	6	1.19009e+07	1.30859e+07	0.453488	3	2	3	2	5	1.54474e+07	1.49186e+07	0.453488	3	2	3
2586			AT5G15200.1	AT5G15200.1	Symbols: Ribosomal protein S4 chr5:4935124-4936334 REVERSE LENGTH=198	RPS9B		[GO:0003729]; GO:0003723; GO:0003676; GO:0097159; GO:0005488; GO:0003674_x000D_ [GO:0003735]; GO:0005198; GO:0003674_x000D_ [GO:0006412]; GO:0009059; GO:0019538; GO:0043043; GO:0010467; GO:0043170; GO:0044249; GO:1901576; GO:0044238; GO:1901564; GO:0006518; GO:0043604; GO:1901566; GO:0071704; GO:0009058; GO:0044237; GO:0008152; GO:0006807; GO:0043603; GO:0044271; GO:0009987; GO:0008150; GO:003464…	Pf00163, Pf01479	10	23.022	1.86023e+07	1.86512e+07	0.373737	9	4	9	4	10	1.93158e+07	2.227e+07	0.414141	9	3	9	3	10	2.18538e+07	2.72525e+07	0.5	10	5	10	5	11	1.18596e+07	1.30406e+07	0.5	7	3	7	3	8	1.38333e+07	1.33597e+07	0.5	6	2	6
1210			AT5G38410.1	AT5G38410.1	Symbols: Ribulose bisphosphate carboxylase (small chain) family protein chr5:15377501-15378306 REVERSE LENGTH=181	RBCS-3B		[GO:0009507]; GO:0009536; GO:0043231; GO:0005737; GO:0043227; GO:0043229; GO:0110165; GO:0005622; GO:0043226; GO:0005575_x000D_ [GO:0009853]; GO:0043094; GO:0044237; GO:0008152; GO:0009987; GO:0008150_x000D_ [GO:0016984]; GO:0016831; GO:0016830; GO:0016829; GO:0003824; GO:0003674_x000D_ [GO:0019253]; GO:0019685; GO:0015977; GO:0016051; GO:0015979; GO:0071704; GO:0005975; GO:1901576; GO:0044237; G…	Pf00101, Pf12338	9	20.271	1.93529e+07	1.94038e+07	0.342541	7	2	7	2	12	1.34156e+07	1.54674e+07	0.40884	8	2	8	2	13	2.18339e+07	2.72277e+07	0.497238	8	2	8	2	12	1.09348e+07	1.20237e+07	0.497238	4	1	4	1	8	1.65407e+07	1.59745e+07	0.497238	5	1	5
1882			AT1G13020.1	AT1G13020.1	Symbols: EIF4B2 eukaryotic initiation factor 4B2 chr1:4440927-4443520 REVERSE LENGTH=549	EIF4B2		[GO:0003729]; GO:0003723; GO:0003676; GO:0097159; GO:0005488; GO:0003674_x000D_ [GO:0003743]; GO:0008135; GO:0006413; GO:0090079; GO:0006412; GO:0044237; GO:0003676; GO:0045182; GO:0009059; GO:0019538; GO:0043043; GO:0010467; GO:0008152; GO:0009987; GO:0097159; GO:0003674; GO:0006417; GO:0043170; GO:0044249; GO:1901576; GO:0044238; GO:1901564; GO:0006518; GO:0043604; GO:1901566; GO:0008150; GO:00…	Pf06273	29	59.289	2.14186e+07	2.14749e+07	0.482696	32	29	32	29	45	1.95116e+07	2.24957e+07	0.551913	33	30	33	30	42	2.15848e+07	2.69171e+07	0.551913	32	30	32	30	41	1.25388e+07	1.37873e+07	0.551913	30	29	30	29	41	1.56239e+07	1.50891e+07	0.551913	33	30	33
2469			AT3G08580.1_x000D_; AT3G08580.2	AT3G08580.1|AT3G08580.2	Symbols: AAC1 ADP/ATP carrier 1 chr3:2605706-2607030 REVERSE LENGTH=381<|>Symbols: AAC1 ADP/ATP carrier 1 chr3:2605706-2607030 REVERSE LENGTH=381	AAC1		[GO:0003729]; GO:0003723; GO:0003676; GO:0097159; GO:0005488; GO:0003674_x000D_ [GO:0005471]; GO:0005347; GO:0015217; GO:0015297; GO:0000295; GO:0005346; GO:0008514; GO:0015867; GO:0015866; GO:0015291; GO:0015216; GO:0051503; GO:1901505; GO:0022857; GO:0015711; GO:0015868; GO:0022804; GO:0015215; GO:0015865; GO:1901264; GO:0005215; GO:0055085; GO:0071702; GO:0015605; GO:0015932; GO:1901679; GO:00…	Pf00153	11	41.449	1.74972e+07	1.75432e+07	0.223097	10	5	10	5	17	1.82166e+07	2.10026e+07	0.275591	12	7	12	7	17	2.15159e+07	2.68312e+07	0.275591	11	6	11	6	17	1.07831e+07	1.18569e+07	0.275591	12	7	12	7	16	1.26998e+07	1.22651e+07	0.275591	10	5	10
1263			AT4G32690.1	AT4G32690.1	Symbols: GLB3, ATGLB3 hemoglobin 3 chr4:15765486-15766862 FORWARD LENGTH=175	GLB3		[GO:0001666]; GO:0006950; GO:0036293; GO:0050896; GO:0070482; GO:0008150; GO:0009628_x000D_ [GO:0005344]; GO:0140104; GO:0015671; GO:0003674; GO:0015669; GO:0006810; GO:0051234; GO:0051179; GO:0008150_x000D_ [GO:0009733]; GO:0009725; GO:0009719; GO:0010033; GO:0050896; GO:0042221; GO:0008150_x000D_ [GO:0015671]; GO:0015669; GO:0006810; GO:0051234; GO:0051179; GO:0008150_x000D_ [GO:0019825]; GO:00…	Pf01152	7	20.184	1.62715e+07	1.63143e+07	0.548571	9	9	9	9	15	1.64459e+07	1.89611e+07	0.548571	9	9	9	9	17	2.14861e+07	2.67941e+07	0.548571	10	10	10	10	19	6.96025e+06	7.65333e+06	0.548571	6	6	6	6	11	8.04595e+06	7.77054e+06	0.548571	7	7	7
313			AT2G32240.1	AT2G32240.1	Symbols: FUNCTIONS IN: molecular_function unknown; INVOLVED IN: response to cadmium ion; LOCATED IN: plasma membrane; EXPRESSED IN: 25 plant structures; EXPRESSED DURING: 13 growth stages; CONTAINS InterPro DOMAIN/s: Prefoldin (InterPro:IPR009053); BEST Arabidopsis thaliana protein match is: unknown protein (TAIR:AT1G05320.3); Has 470429 Blast hits to 168274 proteins in 4282 species: Archae - 689…	PICC		[GO:0005783]; GO:0043231; GO:0005737; GO:0012505; GO:0043227; GO:0043229; GO:0110165; GO:0005622; GO:0043226; GO:0005575_x000D_ [GO:0050832]; GO:0009620; GO:0098542; GO:0051707; GO:0006952; GO:0043207; GO:0044419; GO:0006950; GO:0009605; GO:0009607; GO:0008150; GO:0050896		87	148.525	2.47908e+06	2.4856e+06	0.344336	42	41	42	41	46	3.37356e+06	3.88951e+06	0.448612	52	51	52	51	59	3.65546e+06	4.55851e+06	0.503376	56	55	56	55	65	1.62542e+06	1.78728e+06	0.503376	36	36	36	36	38	1.99648e+06	1.92814e+06	0.508627	47	46	47
1449			AT2G17390.1	AT2G17390.1	Symbols: AKR2B ankyrin repeat-containing 2B chr2:7555870-7557743 FORWARD LENGTH=344	AKR2B		[GO:0005634]; GO:0043231; GO:0043227; GO:0043229; GO:0043226; GO:0005622; GO:0110165; GO:0005575_x000D_ [GO:0006355]; GO:0010468; GO:2001141; GO:0010556; GO:0051252; GO:0031326; GO:0060255; GO:0019219; GO:0009889; GO:0031323; GO:0019222; GO:0051171; GO:0080090; GO:0050794; GO:0050789; GO:0065007; GO:0008150_x000D_ [GO:0008289]; GO:0005488; GO:0003674_x000D_ [GO:0009707]; GO:0009527; GO:0031969; G…	Pf12796, Pf17830	9	36.876	1.8402e+07	1.84504e+07	0.517442	16	13	17	14	29	1.97854e+07	2.28114e+07	0.517442	16	13	17	14	29	2.09588e+07	2.61364e+07	0.517442	18	15	19	16	30	1.01311e+07	1.11399e+07	0.517442	14	12	14	12	23	1.1873e+07	1.14666e+07	0.517442	15	12	15
371			AT2G24090.1	AT2G24090.1	Symbols: Ribosomal protein L35 chr2:10242038-10243416 FORWARD LENGTH=145	RPL35		[GO:0003729]; GO:0003723; GO:0003676; GO:0097159; GO:0005488; GO:0003674_x000D_ [GO:0003735]; GO:0005198; GO:0003674_x000D_ [GO:0005840]; GO:0043232; GO:0043228; GO:0043229; GO:0043226; GO:0005622; GO:0110165; GO:0005575_x000D_ [GO:0006412]; GO:0009059; GO:0019538; GO:0043043; GO:0010467; GO:0043170; GO:0044249; GO:1901576; GO:0044238; GO:1901564; GO:0006518; GO:0043604; GO:1901566; GO:0071704; G…	Pf01632	1	16.079	4.46112e+06	4.47284e+06	0.0965517	1	1	1	1	1	4.17828e+06	4.81731e+06	0.0965517	1	1	1	1	1	4.90946e+06	6.1223e+06	0.0965517	1	1	1	1	1	2.88589e+06	3.17326e+06	0.0965517	1	1	1	1	1	3.78804e+06	3.65837e+06	0.0965517	1	1	1
1032			AT4G33580.1	AT4G33580.1	Symbols: ATBCA5, BCA5 beta carbonic anhydrase 5 chr4:16139406-16141363 FORWARD LENGTH=301	BCA5		[GO:0004089]; GO:0016836; GO:0016835; GO:0016829; GO:0003824; GO:0003674_x000D_ [GO:0008270]; GO:0046914; GO:0046872; GO:0043169; GO:0043167; GO:0036094; GO:0005488; GO:0003674_x000D_ [GO:0009507]; GO:0009536; GO:0043231; GO:0005737; GO:0043227; GO:0043229; GO:0110165; GO:0005622; GO:0043226; GO:0005575_x000D_ [GO:0015976]; GO:0031667; GO:0009991; GO:0009605; GO:0050896; GO:0008150	Pf00484	14	33.38	2.0718e+07	2.07725e+07	0.481728	14	14	14	14	23	2.01158e+07	2.31924e+07	0.481728	15	15	15	15	22	2.02412e+07	2.52416e+07	0.538206	15	15	15	15	20	6.61053e+06	7.26878e+06	0.538206	11	11	11	11	15	9.19174e+06	8.8771e+06	0.538206	10	10	10
1988			AT5G14540.1	AT5G14540.1	Symbols: Protein of unknown function (DUF1421) chr5:4687333-4689624 REVERSE LENGTH=547			[GO:0042735]; GO:0043231; GO:0005737; GO:0043227; GO:0043229; GO:0110165; GO:0005622; GO:0043226; GO:0005575	Pf07223	19	59.061	1.72506e+07	1.7296e+07	0.259598	17	17	17	17	23	1.78147e+07	2.05392e+07	0.314442	23	23	23	23	27	2.06992e+07	2.58128e+07	0.329068	23	23	23	23	28	1.11286e+07	1.22367e+07	0.329068	18	18	18	18	20	1.4365e+07	1.38733e+07	0.341865	19	19	19
455			AT1G70830.1	AT1G70830.1	Symbols: MLP28 MLP-like protein 28 chr1:26710203-26711395 REVERSE LENGTH=335	MLP28		[GO:0006952]; GO:0006950; GO:0050896; GO:0008150	Pf00407	13	37.591	2.06264e+07	2.06806e+07	0.286567	12	9	12	9	17	1.9917e+07	2.29632e+07	0.429851	13	10	13	10	17	1.95628e+07	2.43956e+07	0.477612	12	9	12	9	15	7.66964e+06	8.43335e+06	0.477612	10	7	10	7	12	8.78137e+06	8.48078e+06	0.477612	10	7	10
1705			AT3G11710.1	AT3G11710.1	Symbols: ATKRS-1 lysyl-tRNA synthetase 1 chr3:3702359-3705613 REVERSE LENGTH=626			[GO:0003677]; GO:0003676; GO:0097159; GO:0005488; GO:0003674_x000D_ [GO:0004824]; GO:0004812; GO:0016875; GO:0140101; GO:0016874; GO:0140098; GO:0003824; GO:0140640; GO:0003674_x000D_ [GO:0005524]; GO:0032559; GO:0035639; GO:0030554; GO:0032555; GO:0043168; GO:1901265; GO:1901363; GO:0017076; GO:0032553; GO:0043167; GO:0097159; GO:0036094; GO:0000166; GO:0097367; GO:0005488; GO:0003674_x000D_ [GO…	Pf00152, Pf01336	25	70.843	1.99544e+07	2.00069e+07	0.450479	29	29	29	29	48	2.04591e+07	2.35881e+07	0.466454	29	29	29	29	50	1.93678e+07	2.41524e+07	0.498403	29	29	29	29	47	7.56932e+06	8.32304e+06	0.498403	23	23	23	23	32	1.03329e+07	9.97917e+06	0.498403	24	24	24
2513			AT1G14320.1	AT1G14320.1	Symbols: SAC52, RPL10, RPL10A Ribosomal protein L16p/L10e family protein chr1:4888270-4889408 FORWARD LENGTH=220	RPL10A		[GO:0003729]; GO:0003723; GO:0003676; GO:0097159; GO:0005488; GO:0003674_x000D_ [GO:0003735]; GO:0005198; GO:0003674_x000D_ [GO:0005634]; GO:0043231; GO:0043227; GO:0043229; GO:0043226; GO:0005622; GO:0110165; GO:0005575_x000D_ [GO:0005737]; GO:0110165; GO:0005622; GO:0005575_x000D_ [GO:0005840]; GO:0043232; GO:0043228; GO:0043229; GO:0043226; GO:0005622; GO:0110165; GO:0005575_x000D_ [GO:0006412…	Pf00252	9	24.901	1.62157e+07	1.62583e+07	0.395455	10	4	10	4	14	1.81663e+07	2.09446e+07	0.45	12	5	12	5	16	2.00134e+07	2.49575e+07	0.45	12	5	12	5	18	1.16468e+07	1.28066e+07	0.45	10	4	10	4	16	1.42873e+07	1.37982e+07	0.45	12	5	12
2579			AT5G27850.1	AT5G27850.1	Symbols: Ribosomal protein L18e/L15 superfamily protein chr5:9873169-9874297 FORWARD LENGTH=187	RPL18C		[GO:0003729]; GO:0003723; GO:0003676; GO:0097159; GO:0005488; GO:0003674_x000D_ [GO:0003735]; GO:0005198; GO:0003674_x000D_ [GO:0006412]; GO:0009059; GO:0019538; GO:0043043; GO:0010467; GO:0043170; GO:0044249; GO:1901576; GO:0044238; GO:1901564; GO:0006518; GO:0043604; GO:1901566; GO:0071704; GO:0009058; GO:0044237; GO:0008152; GO:0006807; GO:0043603; GO:0044271; GO:0009987; GO:0008150; GO:0034641	Pf17135	9	20.954	1.58813e+07	1.5923e+07	0.374332	7	0	7	0	10	1.73525e+07	2.00064e+07	0.374332	7	0	7	0	11	2.00526e+07	2.50064e+07	0.374332	7	0	7	0	10	1.33639e+07	1.46946e+07	0.374332	7	0	7	0	10	1.57445e+07	1.52055e+07	0.374332	7	0	7
1734			AT3G03960.1	AT3G03960.1	Symbols: TCP-1/cpn60 chaperonin family protein chr3:1024432-1027604 FORWARD LENGTH=549	CCT8		[GO:0005524]; GO:0032559; GO:0035639; GO:0030554; GO:0032555; GO:0043168; GO:1901265; GO:1901363; GO:0017076; GO:0032553; GO:0043167; GO:0097159; GO:0036094; GO:0000166; GO:0097367; GO:0005488; GO:0003674_x000D_ [GO:0005737]; GO:0110165; GO:0005622; GO:0005575_x000D_ [GO:0006457]; GO:0009987; GO:0051604; GO:0008150; GO:0019538; GO:0010467; GO:0043170; GO:0044238; GO:1901564; GO:0009059; GO:007170…	Pf00118	24	58.902	1.84042e+07	1.84526e+07	0.420765	23	23	23	23	38	1.87728e+07	2.16439e+07	0.570127	28	28	28	28	42	2.02235e+07	2.52195e+07	0.615665	25	25	25	25	42	1.38606e+07	1.52408e+07	0.615665	22	22	22	22	33	1.56942e+07	1.51569e+07	0.615665	25	25	25
1682			AT4G11260.1	AT4G11260.1	Symbols: ATSGT1B, ETA3, RPR1, EDM1, SGT1B phosphatase-related chr4:6851515-6853719 REVERSE LENGTH=358	SGT1B		[GO:0005634]; GO:0043231; GO:0043227; GO:0043229; GO:0043226; GO:0005622; GO:0110165; GO:0005575_x000D_ [GO:0005737]; GO:0110165; GO:0005622; GO:0005575_x000D_ [GO:0006511]; GO:0019941; GO:0043632; GO:0051603; GO:0009057; GO:0006508; GO:0030163; GO:0043170; GO:1901575; GO:0019538; GO:1901565; GO:0071704; GO:0009056; GO:0044238; GO:1901564; GO:0008152; GO:0006807; GO:0008150_x000D_ [GO:0009408]; G…	Pf04969, Pf05002, Pf13181	16	39.737	1.93792e+07	1.94301e+07	0.435754	18	17	18	17	31	1.97117e+07	2.27264e+07	0.48324	18	17	18	17	25	2.01856e+07	2.51723e+07	0.486034	20	19	20	19	29	7.5748e+06	8.32907e+06	0.486034	12	12	12	12	15	9.69889e+06	9.36689e+06	0.486034	14	14	14
916			AT3G56240.1	AT3G56240.1	Symbols: CCH copper chaperone chr3:20863460-20864402 REVERSE LENGTH=121	CCH		[GO:0006825]; GO:0000041; GO:0030001; GO:0006812; GO:0006811; GO:0006810; GO:0051234; GO:0051179; GO:0008150_x000D_ [GO:0006878]; GO:0030003; GO:0055070; GO:0006873; GO:0055080; GO:0098771; GO:0050801; GO:0055082; GO:0048878; GO:0019725; GO:0042592; GO:0008150_x000D_ [GO:0016531]; GO:0016530; GO:0140104; GO:0003674_x000D_ [GO:0019904]; GO:0005515; GO:0005488; GO:0003674_x000D_ [GO:0046686]; GO:00…	Pf00403	6	12.963	1.81947e+07	1.82425e+07	0.438017	5	5	5	5	7	1.70887e+07	1.97022e+07	0.438017	4	4	4	4	6	1.76044e+07	2.19534e+07	0.438017	4	4	4	4	6	9.53003e+06	1.0479e+07	0.438017	4	4	4	4	7	1.18892e+07	1.14822e+07	0.438017	4	4	4
1923			AT1G36160.2_x000D_; AT1G36160.1	AT1G36160.2|AT1G36160.1	Symbols: ACC1 acetyl-CoA carboxylase 1 chr1:13534196-13543773 FORWARD LENGTH=2254<|>Symbols: ACC1, AT-ACC1, EMB22, GK, PAS3 acetyl-CoA carboxylase 1 chr1:13534196-13543773 FORWARD LENGTH=2254	ACC1		[GO:0003989]; GO:0016421; GO:0016885; GO:0016874; GO:0003824; GO:0003674_x000D_ [GO:0004075]; GO:0016879; GO:0016874; GO:0003824; GO:0003674_x000D_ [GO:0005524]; GO:0032559; GO:0035639; GO:0030554; GO:0032555; GO:0043168; GO:1901265; GO:1901363; GO:0017076; GO:0032553; GO:0043167; GO:0097159; GO:0036094; GO:0000166; GO:0097367; GO:0005488; GO:0003674_x000D_ [GO:0005829]; GO:0110165; GO:0005737; G…	Pf00289, Pf00364, Pf01039, Pf02785, Pf02786, Pf08326, Pf21385	85	251.223	4.16872e+06	4.17968e+06	0.314552	63	63	63	63	70	5.14894e+06	5.93642e+06	0.372227	73	73	74	74	81	7.21831e+06	9.00153e+06	0.408607	75	75	75	75	90	9.05098e+06	9.95224e+06	0.435226	84	84	85	85	113	1.13732e+07	1.09839e+07	0.45874	95	95	96
1119			AT5G37475.1	AT5G37475.1	Symbols: Translation initiation factor eIF3 subunit chr5:14866328-14867749 REVERSE LENGTH=225			[GO:0001732]; GO:0022618; GO:0002183; GO:0065003; GO:0071826; GO:0022613; GO:0006413; GO:0002181; GO:0022607; GO:0043933; GO:0044085; GO:0044237; GO:0006412; GO:0016043; GO:0071840; GO:0008152; GO:0009987; GO:0009059; GO:0019538; GO:0043043; GO:0010467; GO:0008150; GO:0043170; GO:0044249; GO:1901576; GO:0044238; GO:1901564; GO:0006518; GO:0043604; GO:1901566; GO:0071704; GO:0009058; GO:0006807; G…	Pf08597	10	25.153	1.33172e+07	1.33522e+07	0.462222	9	9	9	9	13	1.26684e+07	1.46059e+07	0.462222	10	10	10	10	14	1.34934e+07	1.68268e+07	0.462222	10	10	10	10	13	5.0428e+06	5.54495e+06	0.462222	6	6	6	6	7	6.84235e+06	6.60813e+06	0.462222	6	6	6
1400			AT1G08410.1	AT1G08410.1	Symbols: P-loop containing nucleoside triphosphate hydrolases superfamily protein chr1:2646307-2649106 FORWARD LENGTH=589	LSG1-2		[GO:0003924]; GO:0017111; GO:0016462; GO:0016818; GO:0016817; GO:0016787; GO:0003824; GO:0003674_x000D_ [GO:0005525]; GO:0032561; GO:0035639; GO:0019001; GO:0032555; GO:0043168; GO:1901265; GO:1901363; GO:0017076; GO:0032553; GO:0043167; GO:0097159; GO:0036094; GO:0000166; GO:0097367; GO:0005488; GO:0003674_x000D_ [GO:0005634]; GO:0043231; GO:0043227; GO:0043229; GO:0043226; GO:0005622; GO:011016…	Pf01926	24	66.701	1.96549e+07	1.97066e+07	0.465195	30	24	30	24	39	1.96745e+07	2.26835e+07	0.466893	32	25	32	25	40	1.95327e+07	2.4358e+07	0.466893	29	23	29	23	35	7.43994e+06	8.18078e+06	0.466893	17	13	17	13	23	9.0862e+06	8.77518e+06	0.466893	22	18	22
273			AT2G03820.1	AT2G03820.1	Symbols: nonsense-mediated mRNA decay NMD3 family protein chr2:1165149-1166699 REVERSE LENGTH=516	NMD3		[GO:0003729]; GO:0003723; GO:0003676; GO:0097159; GO:0005488; GO:0003674_x000D_ [GO:0005634]; GO:0043231; GO:0043227; GO:0043229; GO:0043226; GO:0005622; GO:0110165; GO:0005575_x000D_ [GO:0005737]; GO:0110165; GO:0005622; GO:0005575_x000D_ [GO:0006611]; GO:0006886; GO:0051168; GO:0015031; GO:0046907; GO:0008104; GO:0006913; GO:0045184; GO:0071702; GO:0071705; GO:0006810; GO:0051641; GO:0051649; G…	Pf04981, Pf21192, Pf21193	18	59.256	1.90383e+06	1.90883e+06	0.186047	9	9	9	9	9	2.81162e+06	3.24163e+06	0.222868	10	10	10	10	10	3.41783e+06	4.26218e+06	0.242248	10	10	10	10	10	1.34466e+06	1.47856e+06	0.242248	6	6	6	6	6	1.67698e+06	1.61958e+06	0.242248	7	7	7
901			AT3G01490.1	AT3G01490.1; AT4G14780.1	Symbols: Protein kinase superfamily protein chr3:191095-193258 REVERSE LENGTH=411	CBC1		[GO:0001659]; GO:0048871; GO:0032501; GO:0042592; GO:0008150_x000D_ [GO:0004674]; GO:0004672; GO:0016301; GO:0016773; GO:0140096; GO:0016772; GO:0003824; GO:0016740; GO:0003674_x000D_ [GO:0004712]; GO:0004672; GO:0016301; GO:0016773; GO:0140096; GO:0016772; GO:0003824; GO:0016740; GO:0003674_x000D_ [GO:0005524]; GO:0032559; GO:0035639; GO:0030554; GO:0032555; GO:0043168; GO:1901265; GO:1901363; G…	Pf07714	13	46.02	1.94712e+07	1.95224e+07	0.233577	11	5	11	5	19	1.67682e+07	1.93328e+07	0.364964	15	7	15	7	19	1.93384e+07	2.41158e+07	0.364964	12	6	12	6	15	6.8278e+06	7.50769e+06	0.364964	8	3	8	3	10	7.95565e+06	7.68332e+06	0.364964	9	4	9
1545			AT5G14740.2	AT5G14740.2	Symbols: CA2, CA18, BETA CA2 carbonic anhydrase 2 chr5:4760536-4762382 FORWARD LENGTH=259			[GO:0004089]; GO:0016836; GO:0016835; GO:0016829; GO:0003824; GO:0003674_x000D_ [GO:0008270]; GO:0046914; GO:0046872; GO:0043169; GO:0043167; GO:0036094; GO:0005488; GO:0003674_x000D_ [GO:0015976]; GO:0031667; GO:0009991; GO:0009605; GO:0050896; GO:0008150	Pf00484	16	28.326	1.68213e+07	1.68655e+07	0.555985	14	8	14	8	22	1.93917e+07	2.23574e+07	0.706564	15	9	15	9	23	1.94348e+07	2.4236e+07	0.706564	12	8	12	8	18	6.01195e+06	6.61059e+06	0.706564	11	8	11	8	14	8.59929e+06	8.30494e+06	0.706564	11	8	11
2423			AT1G01320.2	AT1G01320.2	Symbols: Tetratricopeptide repeat (TPR)-like superfamily protein chr1:121582-130099 REVERSE LENGTH=1787	REC1		[GO:0005737]; GO:0110165; GO:0005622; GO:0005575_x000D_ [GO:0006996]; GO:0016043; GO:0071840; GO:0009987; GO:0008150_x000D_ [GO:0051640]; GO:0051179; GO:0008150	Pf12807, Pf13424, Pf15044	59	197.377	1.25794e+07	1.26124e+07	0.341354	60	53	61	54	92	1.38366e+07	1.59528e+07	0.380526	69	62	69	62	104	1.50287e+07	1.87414e+07	0.419698	68	59	68	59	102	1.40453e+07	1.54439e+07	0.420257	69	61	70	62	107	1.7938e+07	1.7324e+07	0.440403	72	62	73
1841			AT1G04820.1_x000D_; AT1G50010.1	AT1G04820.1|AT1G50010.1	Symbols: TUA4, TOR2 tubulin alpha-4 chain chr1:1356421-1358266 REVERSE LENGTH=450<|>Symbols: TUA2 tubulin alpha-2 chain chr1:18517737-18519729 FORWARD LENGTH=450	TUBA2		[GO:0000226]; GO:0007010; GO:0007017; GO:0006996; GO:0009987; GO:0016043; GO:0008150; GO:0071840_x000D_ [GO:0000278]; GO:0007049; GO:0009987; GO:0008150_x000D_ [GO:0005200]; GO:0005198; GO:0007010; GO:0003674; GO:0006996; GO:0016043; GO:0071840; GO:0009987; GO:0008150_x000D_ [GO:0005525]; GO:0032561; GO:0035639; GO:0019001; GO:0032555; GO:0043168; GO:1901265; GO:1901363; GO:0017076; GO:0032553; G…	Pf00091, Pf03953	15	49.509	1.50905e+07	1.51302e+07	0.384444	15	1	15	1	24	1.65076e+07	1.90322e+07	0.431111	17	0	17	0	22	1.93101e+07	2.40805e+07	0.522222	19	1	19	1	27	9.25018e+06	1.01713e+07	0.522222	13	0	13	0	18	1.10543e+07	1.06759e+07	0.522222	15	1	15
255			AT1G34220.2	AT1G34220.2	Symbols: Regulator of Vps4 activity in the MVB pathway protein chr1:12463102-12465911 REVERSE LENGTH=619	ISTL1		[GO:0015031]; GO:0045184; GO:0071702; GO:0071705; GO:0008104; GO:0051234; GO:0006810; GO:0070727; GO:0051179; GO:0033036; GO:0051641; GO:0008150; GO:0009987	Pf03398	25	68.917	2.52895e+06	2.5356e+06	0.235864	10	10	10	10	12	3.26436e+06	3.76361e+06	0.321486	12	12	12	12	14	3.37186e+06	4.20485e+06	0.321486	10	10	10	10	12	1.14168e+06	1.25536e+06	0.321486	10	10	10	10	11	1.655e+06	1.59835e+06	0.321486	10	10	10
2558			AT5G10360.1	AT5G10360.1	Symbols: EMB3010, RPS6B Ribosomal protein S6e chr5:3258734-3260142 REVERSE LENGTH=249	RPS6B		[GO:0003729]; GO:0003723; GO:0003676; GO:0097159; GO:0005488; GO:0003674_x000D_ [GO:0003735]; GO:0005198; GO:0003674_x000D_ [GO:0006412]; GO:0009059; GO:0019538; GO:0043043; GO:0010467; GO:0043170; GO:0044249; GO:1901576; GO:0044238; GO:1901564; GO:0006518; GO:0043604; GO:1901566; GO:0071704; GO:0009058; GO:0044237; GO:0008152; GO:0006807; GO:0043603; GO:0044271; GO:0009987; GO:0008150; GO:003464…	Pf01092	8	28.144	1.01907e+07	1.02175e+07	0.381526	10	5	10	5	14	1.37575e+07	1.58616e+07	0.381526	9	5	9	5	13	1.52682e+07	1.90401e+07	0.413655	9	5	9	5	13	1.10502e+07	1.21505e+07	0.413655	8	4	8	4	12	1.53559e+07	1.48303e+07	0.413655	10	5	10
1868			AT2G15860.1	AT2G15860.1	Symbols: unknown protein; FUNCTIONS IN: molecular_function unknown; INVOLVED IN: biological_process unknown; LOCATED IN: cellular_component unknown; EXPRESSED IN: 24 plant structures; EXPRESSED DURING: 13 growth stages; Has 30201 Blast hits to 17322 proteins in 780 species: Archae - 12; Bacteria - 1396; Metazoa - 17338; Fungi - 3422; Plants - 5037; Viruses - 0; Other Eukaryotes - 2996 (source: NC…					23	55.54	1.42127e+07	1.42501e+07	0.416016	20	20	20	20	30	1.62166e+07	1.86967e+07	0.447266	24	24	24	24	32	1.91552e+07	2.38873e+07	0.53125	25	25	25	25	36	1.28811e+07	1.41638e+07	0.53125	25	25	25	25	36	1.4859e+07	1.43504e+07	0.53125	22	22	22
2569			AT1G23290.1	AT1G23290.1	Symbols: RPL27A, RPL27AB Ribosomal protein L18e/L15 superfamily protein chr1:8263007-8263447 FORWARD LENGTH=146	RPL27AB		[GO:0003729]; GO:0003723; GO:0003676; GO:0097159; GO:0005488; GO:0003674_x000D_ [GO:0003735]; GO:0005198; GO:0003674_x000D_ [GO:0006412]; GO:0009059; GO:0019538; GO:0043043; GO:0010467; GO:0043170; GO:0044249; GO:1901576; GO:0044238; GO:1901564; GO:0006518; GO:0043604; GO:1901566; GO:0071704; GO:0009058; GO:0044237; GO:0008152; GO:0006807; GO:0043603; GO:0044271; GO:0009987; GO:0008150; GO:003464…	Pf00828	5	16.282	1.19418e+07	1.19732e+07	0.321918	5	5	5	5	6	1.30868e+07	1.50883e+07	0.321918	5	5	5	5	6	1.53935e+07	1.91963e+07	0.321918	5	5	5	5	5	1.04462e+07	1.14864e+07	0.321918	4	4	4	4	5	1.3705e+07	1.32359e+07	0.321918	5	5	5
1273			AT5G43830.1	AT5G43830.1	Symbols: Aluminium induced protein with YGL and LRDR motifs chr5:17622593-17624239 REVERSE LENGTH=251	MQD19.19			Pf12481	11	27.492	1.8463e+07	1.85115e+07	0.442231	12	11	12	11	16	1.87654e+07	2.16354e+07	0.47012	14	13	14	13	17	1.89903e+07	2.36816e+07	0.47012	13	12	13	12	15	7.11681e+06	7.82548e+06	0.47012	13	12	13	12	16	9.18641e+06	8.87196e+06	0.47012	8	7	8
347			AT2G24500.1	AT2G24500.1	Symbols: FZF Zinc finger protein 622 chr2:10401259-10402805 REVERSE LENGTH=395	REIL2		[GO:0000976]; GO:0001067; GO:1990837; GO:0003676; GO:0003690; GO:0043565; GO:0097159; GO:0003677; GO:0005488; GO:0003674_x000D_ [GO:0003700]; GO:0140110; GO:0006355; GO:0003674; GO:0010468; GO:2001141; GO:0010556; GO:0051252; GO:0031326; GO:0060255; GO:0019219; GO:0009889; GO:0031323; GO:0019222; GO:0051171; GO:0080090; GO:0050794; GO:0050789; GO:0065007; GO:0008150_x000D_ [GO:0005634]; GO:004323…	Pf12171, Pf12756	12	44.958	3.0852e+06	3.09331e+06	0.124051	5	5	5	5	6	3.27734e+06	3.77857e+06	0.18481	7	7	7	7	8	3.70291e+06	4.61767e+06	0.18481	6	6	6	6	7	1.03677e+06	1.14001e+06	0.18481	3	3	3	3	3	1.41502e+06	1.36658e+06	0.18481	3	3	3
2344			AT3G07050.1	AT3G07050.1	Symbols: GTP-binding family protein chr3:2229602-2232279 REVERSE LENGTH=582	NSN1		[GO:0003729]; GO:0003723; GO:0003676; GO:0097159; GO:0005488; GO:0003674_x000D_ [GO:0005525]; GO:0032561; GO:0035639; GO:0019001; GO:0032555; GO:0043168; GO:1901265; GO:1901363; GO:0017076; GO:0032553; GO:0043167; GO:0097159; GO:0036094; GO:0000166; GO:0097367; GO:0005488; GO:0003674_x000D_ [GO:0005730]; GO:0043232; GO:0031981; GO:0043228; GO:0043229; GO:0070013; GO:0005634; GO:0043226; GO:000562…	Pf01926, Pf08701	28	65.744	1.39879e+07	1.40247e+07	0.441581	26	26	26	26	37	1.45791e+07	1.68089e+07	0.503436	30	30	30	30	42	1.48775e+07	1.85528e+07	0.503436	30	30	31	31	39	6.8132e+06	7.49163e+06	0.503436	19	19	19	19	27	8.28472e+06	8.00113e+06	0.503436	24	24	24
1466			AT5G27640.2	AT5G27640.2	Symbols: TIF3B1, EIF3B, ATEIF3B-1, EIF3B-1, ATTIF3B1 translation initiation factor 3B1 chr5:9781207-9784759 REVERSE LENGTH=738	TIF3B1		[GO:0001732]; GO:0022618; GO:0002183; GO:0065003; GO:0071826; GO:0022613; GO:0006413; GO:0002181; GO:0022607; GO:0043933; GO:0044085; GO:0044237; GO:0006412; GO:0016043; GO:0071840; GO:0008152; GO:0009987; GO:0009059; GO:0019538; GO:0043043; GO:0010467; GO:0008150; GO:0043170; GO:0044249; GO:1901576; GO:0044238; GO:1901564; GO:0006518; GO:0043604; GO:1901566; GO:0071704; GO:0009058; GO:0006807; G…	Pf08662	26	84.861	1.54618e+07	1.55024e+07	0.403794	29	8	29	8	42	1.8892e+07	2.17814e+07	0.406504	32	9	32	9	45	1.87606e+07	2.33953e+07	0.406504	30	9	30	9	45	7.94689e+06	8.7382e+06	0.406504	22	4	22	4	33	1.12076e+07	1.08239e+07	0.406504	29	8	29
2428			AT1G02500.2_x000D_; AT1G02500.1	AT1G02500.2|AT1G02500.1	Symbols: SAM1, SAM-1, MAT1, AtSAM1 S-adenosylmethionine synthetase 1 chr1:519037-520218 FORWARD LENGTH=393<|>Symbols: SAM1, SAM-1, MAT1, AtSAM1 S-adenosylmethionine synthetase 1 chr1:519037-520218 FORWARD LENGTH=393	SAM1		[GO:0004478]; GO:0016765; GO:0016740; GO:0003824; GO:0003674_x000D_ [GO:0005524]; GO:0032559; GO:0035639; GO:0030554; GO:0032555; GO:0043168; GO:1901265; GO:1901363; GO:0017076; GO:0032553; GO:0043167; GO:0097159; GO:0036094; GO:0000166; GO:0097367; GO:0005488; GO:0003674_x000D_ [GO:0006556]; GO:0044272; GO:0046500; GO:1901576; GO:0006790; GO:0044249; GO:0071704; GO:0009058; GO:0044237; GO:000815…	Pf00438, Pf02772, Pf02773	14	43.131	1.04898e+07	1.05174e+07	0.320611	10	2	10	2	14	1.19878e+07	1.38212e+07	0.374046	11	2	11	2	16	1.40298e+07	1.74957e+07	0.427481	13	3	13	3	19	1.30469e+07	1.43461e+07	0.483461	14	4	14	4	19	1.52153e+07	1.46945e+07	0.513995	16	3	16
140	ü		cont_P04259	cont_P04259	Keratin, type II cytoskeletal 6B OS=Homo sapiens GN=KRT6B PE=1 SV=5	KRT6B	KRT6B	[GO:0005200]; GO:0005198; GO:0007010; GO:0003674; GO:0006996; GO:0016043; GO:0071840; GO:0009987; GO:0008150_x000D_ [GO:0005829]; GO:0110165; GO:0005737; GO:0005575; GO:0005622_x000D_ [GO:0007398]; GO:0009888; GO:0048856; GO:0032502; GO:0008150_x000D_ [GO:0030280]; GO:0005198; GO:0003674_x000D_ [GO:0031424]; GO:0032501; GO:0030216; GO:0008150; GO:0009913; GO:0043588; GO:0030855; GO:0008544; GO:00…	Pf00038, Pf16208	23	60.03	1.27514e+06	1.2785e+06	0.276596	22	0	22	0	50	152591	175928	0.276596	12	0	12	0	24	4.82042e+06	6.01125e+06	0.429078	30	1	30	1	46	2.8448e+06	3.12807e+06	0.462766	35	0	35	0	135	1.88488e+07	1.82036e+07	0.574468	44	2	44
2324			AT2G41900.1	AT2G41900.1	Symbols: CCCH-type zinc finger protein with ARM repeat domain chr2:17491352-17493502 FORWARD LENGTH=716			[GO:0003677]; GO:0003676; GO:0097159; GO:0005488; GO:0003674_x000D_ [GO:0003700]; GO:0140110; GO:0006355; GO:0003674; GO:0010468; GO:2001141; GO:0010556; GO:0051252; GO:0031326; GO:0060255; GO:0019219; GO:0009889; GO:0031323; GO:0019222; GO:0051171; GO:0080090; GO:0050794; GO:0050789; GO:0065007; GO:0008150_x000D_ [GO:0005634]; GO:0043231; GO:0043227; GO:0043229; GO:0043226; GO:0005622; GO:011016…	Pf00023, Pf00642	24	77.943	1.18151e+07	1.18461e+07	0.377095	24	24	24	24	36	1.2522e+07	1.44372e+07	0.449721	28	27	28	27	37	1.40632e+07	1.75373e+07	0.488827	31	30	32	31	43	8.45198e+06	9.2936e+06	0.488827	22	21	22	21	25	1.03849e+07	1.00294e+07	0.488827	25	24	26
1282			AT2G40650.1	AT2G40650.1	Symbols: PRP38 family protein chr2:16963588-16965596 REVERSE LENGTH=355	PRP38		[GO:0005681]; GO:0140513; GO:1990904; GO:0032991; GO:0005634; GO:0005575; GO:0043231; GO:0043227; GO:0043229; GO:0043226; GO:0005622; GO:0110165_x000D_ [GO:0006397]; GO:0006396; GO:0016071; GO:0016070; GO:0010467; GO:0090304; GO:0009059; GO:0006139; GO:0043170; GO:0044249; GO:1901576; GO:0006725; GO:0034641; GO:0044238; GO:0046483; GO:1901360; GO:0071704; GO:0009058; GO:0044237; GO:0006807; GO:00…	Pf03371, Pf12871	10	43.146	1.85856e+07	1.86344e+07	0.385915	15	15	15	15	20	1.87431e+07	2.16097e+07	0.428169	13	13	13	13	19	1.81384e+07	2.26193e+07	0.428169	14	14	14	14	23	6.29433e+06	6.92109e+06	0.428169	11	11	11	11	13	7.63081e+06	7.36961e+06	0.428169	11	11	11
1973			AT4G28080.1	AT4G28080.1	Symbols: Tetratricopeptide repeat (TPR)-like superfamily protein chr4:13948993-13957840 REVERSE LENGTH=1819	REC2		[GO:0003729]; GO:0003723; GO:0003676; GO:0097159; GO:0005488; GO:0003674_x000D_ [GO:0005634]; GO:0043231; GO:0043227; GO:0043229; GO:0043226; GO:0005622; GO:0110165; GO:0005575_x000D_ [GO:0005829]; GO:0110165; GO:0005737; GO:0005575; GO:0005622_x000D_ [GO:0006996]; GO:0016043; GO:0071840; GO:0009987; GO:0008150_x000D_ [GO:0007049]; GO:0009987; GO:0008150_x000D_ [GO:0019750]; GO:0051644; GO:005164…	Pf12807, Pf13374, Pf13424, Pf15044	76	198.992	1.25552e+07	1.25882e+07	0.416163	76	67	77	68	113	1.40341e+07	1.61805e+07	0.451897	80	71	82	73	121	1.48002e+07	1.84565e+07	0.463441	83	72	84	73	120	1.33682e+07	1.46994e+07	0.463441	78	68	81	71	122	1.64371e+07	1.58745e+07	0.478835	85	73	88
2227			AT1G18150.3_x000D_; AT1G18150.1_x000D_; AT1G18150.2	AT1G18150.3|AT1G18150.1|AT1G18150.2	Symbols: ATMPK8 Protein kinase superfamily protein chr1:6244641-6247582 REVERSE LENGTH=589<|>Symbols: ATMPK8 Protein kinase superfamily protein chr1:6244641-6247582 REVERSE LENGTH=589<|>Symbols: ATMPK8 Protein kinase superfamily protein chr1:6244641-6247582 REVERSE LENGTH=589	MPK8		[GO:0000302]; GO:0006979; GO:1901700; GO:0006950; GO:0042221; GO:0050896; GO:0008150_x000D_ [GO:0004707]; GO:0004674; GO:0000165; GO:0004672; GO:0141124; GO:0016301; GO:0016773; GO:0140096; GO:0035556; GO:0016772; GO:0003824; GO:0007165; GO:0016740; GO:0003674; GO:0009987; GO:0050794; GO:0007154; GO:0023052; GO:0051716; GO:0008150; GO:0050789; GO:0050896; GO:0065007_x000D_ [GO:0005516]; GO:000551…	Pf00069	28	66.19	1.73238e+07	1.73694e+07	0.536503	29	17	29	17	48	1.72613e+07	1.99012e+07	0.570458	28	17	28	17	43	1.85445e+07	2.31258e+07	0.595925	28	18	28	18	46	9.25769e+06	1.01795e+07	0.595925	24	15	24	15	36	1.25289e+07	1.21e+07	0.595925	26	17	26
2031			AT3G16760.1	AT3G16760.1	Symbols: Tetratricopeptide repeat (TPR)-like superfamily protein chr3:5703213-5705080 FORWARD LENGTH=475					13	48.799	1.84348e+07	1.84833e+07	0.355789	17	17	18	18	25	1.75252e+07	2.02055e+07	0.355789	18	18	20	20	24	1.76285e+07	2.19834e+07	0.355789	18	18	20	20	29	8.89121e+06	9.77656e+06	0.370526	17	17	19	19	23	1.10563e+07	1.06778e+07	0.370526	17	17	18
1629			AT4G15790.1	AT4G15790.1	Symbols: unknown protein; INVOLVED IN: biological_process unknown; LOCATED IN: chloroplast; EXPRESSED IN: 21 plant structures; EXPRESSED DURING: 13 growth stages; Has 411 Blast hits to 380 proteins in 121 species: Archae - 4; Bacteria - 107; Metazoa - 85; Fungi - 29; Plants - 59; Viruses - 0; Other Eukaryotes - 127 (source: NCBI BLink). chr4:8982390-8984069 FORWARD LENGTH=147	DL3935W				9	16.52	1.45445e+07	1.45827e+07	0.605442	8	8	8	8	13	1.69259e+07	1.95146e+07	0.70068	9	9	9	9	14	1.84181e+07	2.29682e+07	0.70068	9	9	9	9	15	1.03303e+07	1.1359e+07	0.70068	8	8	8	8	12	1.28477e+07	1.24079e+07	0.70068	9	9	9
2041			AT4G27500.1	AT4G27500.1	Symbols: PPI1 proton pump interactor 1 chr4:13743614-13745900 FORWARD LENGTH=612	PPI1		[GO:0003729]; GO:0003723; GO:0003676; GO:0097159; GO:0005488; GO:0003674_x000D_ [GO:0005789]; GO:0031090; GO:0042175; GO:0098827; GO:0016020; GO:0043227; GO:0012505; GO:0031984; GO:0005783; GO:0110165; GO:0043226; GO:0043229; GO:0043231; GO:0005737; GO:0005575; GO:0005622_x000D_ [GO:0005886]; GO:0016020; GO:0071944; GO:0110165; GO:0005575_x000D_ [GO:0010155]; GO:1904062; GO:0034765; GO:0034762; G…		30	68.837	1.8372e+07	1.84203e+07	0.535948	33	33	33	33	47	1.80551e+07	2.08164e+07	0.535948	34	34	34	34	45	1.70869e+07	2.1308e+07	0.535948	34	34	34	34	44	7.71674e+06	8.48514e+06	0.54902	24	24	24	24	29	9.29142e+06	8.97337e+06	0.54902	25	25	25
2692	ü		P0CG47	P0CG47	Polyubiquitin-B as Dimer OS=Homo sapiens OX=9606 GN=UBB PE=1 SV=1	Ubiqp; Ubiqp_0; Ubiqp_1	UBB		Pf00240	1	17.101	29914.7	0	0.394737	3	0	3	0	20	28470.9	0	0.394737	3	0	3	0	20	31085	0	0.394737	3	0	3	0	20	23030.9	0	0.394737	3	0	3	0	18	27679.4	0	0.394737	3	0	3
2552			AT5G07090.1	AT5G07090.1	Symbols: Ribosomal protein S4 (RPS4A) family protein chr5:2202410-2203805 FORWARD LENGTH=262	RPS4B		[GO:0003729]; GO:0003723; GO:0003676; GO:0097159; GO:0005488; GO:0003674_x000D_ [GO:0003735]; GO:0005198; GO:0003674_x000D_ [GO:0006412]; GO:0009059; GO:0019538; GO:0043043; GO:0010467; GO:0043170; GO:0044249; GO:1901576; GO:0044238; GO:1901564; GO:0006518; GO:0043604; GO:1901566; GO:0071704; GO:0009058; GO:0044237; GO:0008152; GO:0006807; GO:0043603; GO:0044271; GO:0009987; GO:0008150; GO:003464…	Pf00467, Pf00900, Pf08071, Pf16121	12	29.855	1.55404e+07	1.55812e+07	0.400763	10	1	10	1	12	1.62367e+07	1.87199e+07	0.465649	12	1	12	1	16	1.83168e+07	2.28417e+07	0.553435	13	1	13	1	17	1.00564e+07	1.10578e+07	0.553435	9	1	9	1	12	1.32872e+07	1.28324e+07	0.553435	10	1	10
2519			AT3G04920.1	AT3G04920.1	Symbols: Ribosomal protein S24e family protein chr3:1360989-1362065 FORWARD LENGTH=133	RPS24A		[GO:0003729]; GO:0003723; GO:0003676; GO:0097159; GO:0005488; GO:0003674_x000D_ [GO:0003735]; GO:0005198; GO:0003674_x000D_ [GO:0006412]; GO:0009059; GO:0019538; GO:0043043; GO:0010467; GO:0043170; GO:0044249; GO:1901576; GO:0044238; GO:1901564; GO:0006518; GO:0043604; GO:1901566; GO:0071704; GO:0009058; GO:0044237; GO:0008152; GO:0006807; GO:0043603; GO:0044271; GO:0009987; GO:0008150; GO:003464…	Pf01282	2	15.363	1.31711e+07	1.32057e+07	0.383459	6	2	6	2	8	1.58923e+07	1.83228e+07	0.383459	6	3	6	3	7	1.67403e+07	2.08759e+07	0.383459	5	2	5	2	7	1.09132e+07	1.19998e+07	0.383459	6	2	6	2	8	1.37483e+07	1.32777e+07	0.383459	6	2	6
63			AT3G25860.1	AT3G25860.1	Symbols: LTA2, PLE2 2-oxoacid dehydrogenases acyltransferase family protein chr3:9460632-9462585 FORWARD LENGTH=480	LTA2		[GO:0004742]; GO:0016418; GO:0140096; GO:0016407; GO:0016417; GO:0003824; GO:0016747; GO:0003674; GO:0016746; GO:0016740_x000D_ [GO:0006086]; GO:0006085; GO:0006090; GO:0006084; GO:0071616; GO:0032787; GO:0006637; GO:0009152; GO:0034030; GO:0034033; GO:0035384; GO:0043604; GO:0019752; GO:0009150; GO:0033875; GO:0034032; GO:0035383; GO:0043603; GO:0006164; GO:0009260; GO:0033866; GO:0072522; GO:00…	Pf00198, Pf00364, Pf02817	14	50.049	164296	164728	0	0	0	0	0	0	217717	251015	0.0145833	1	1	1	1	1	285704	356285	0.0145833	0	0	0	0	0	477031	524531	0.05625	3	2	3	2	3	1.84797e+06	1.78472e+06	0.189583	7	6	7
1381			AT3G20630.1	AT3G20630.1	Symbols: UBP14, TTN6, ATUBP14, PER1 ubiquitin-specific protease 14 chr3:7203001-7208340 REVERSE LENGTH=797	UBP14		[GO:0004843]; GO:0008234; GO:0101005; GO:0008233; GO:0019783; GO:0016787; GO:0140096; GO:0003824; GO:0003674_x000D_ [GO:0005634]; GO:0043231; GO:0043227; GO:0043229; GO:0043226; GO:0005622; GO:0110165; GO:0005575_x000D_ [GO:0006508]; GO:0019538; GO:0043170; GO:0044238; GO:1901564; GO:0071704; GO:0008152; GO:0006807; GO:0008150_x000D_ [GO:0008270]; GO:0046914; GO:0046872; GO:0043169; GO:0043167; G…	Pf00443, Pf00627, Pf02148, Pf17807	27	88.318	1.62626e+07	1.63054e+07	0.299875	27	27	27	27	42	1.63776e+07	1.88824e+07	0.375157	34	34	34	34	52	1.79297e+07	2.23591e+07	0.385194	28	28	28	28	41	6.92131e+06	7.61051e+06	0.385194	22	22	22	22	28	8.64555e+06	8.34961e+06	0.385194	22	22	22
2328			AT1G50570.1_x000D_; AT1G50570.2	AT1G50570.1|AT1G50570.2	Symbols: Calcium-dependent lipid-binding (CaLB domain) family protein chr1:18726400-18727566 REVERSE LENGTH=388<|>Symbols: Calcium-dependent lipid-binding (CaLB domain) family protein chr1:18726400-18727566 REVERSE LENGTH=388				Pf00168	13	42.126	1.63919e+07	1.64349e+07	0.335052	16	16	16	16	21	1.67006e+07	1.92548e+07	0.378866	18	18	18	18	22	1.78977e+07	2.23191e+07	0.378866	17	17	17	17	20	8.77089e+06	9.64426e+06	0.378866	10	10	10	10	12	1.18058e+07	1.14017e+07	0.378866	13	13	13
1250			AT1G32050.1	AT1G32050.1	Symbols: SCAMP family protein chr1:11528616-11530974 FORWARD LENGTH=264	SCAMP4		[GO:0015031]; GO:0045184; GO:0071702; GO:0071705; GO:0008104; GO:0051234; GO:0006810; GO:0070727; GO:0051179; GO:0033036; GO:0051641; GO:0008150; GO:0009987_x000D_ [GO:0030658]; GO:0030659; GO:0098588; GO:0030133; GO:0012506; GO:0031410; GO:0031090; GO:0012505; GO:0031982; GO:0097708; GO:0005737; GO:0016020; GO:0043227; GO:0110165; GO:0043231; GO:0005622; GO:0043226; GO:0005575; GO:0043229	Pf04144	4	30.041	1.17201e+07	1.17509e+07	0.125	4	4	4	4	5	1.1323e+07	1.30547e+07	0.125	4	4	4	4	6	1.1643e+07	1.45193e+07	0.125	4	4	4	4	6	4.95153e+06	5.44459e+06	0.155303	4	4	4	4	5	6.14497e+06	5.93463e+06	0.155303	4	4	4
2013			AT3G14840.2	AT3G14840.2	Symbols: Leucine-rich repeat transmembrane protein kinase chr3:4988271-4993891 FORWARD LENGTH=1020	LRR-RLK		[GO:0004674]; GO:0004672; GO:0016301; GO:0016773; GO:0140096; GO:0016772; GO:0003824; GO:0016740; GO:0003674_x000D_ [GO:0005524]; GO:0032559; GO:0035639; GO:0030554; GO:0032555; GO:0043168; GO:1901265; GO:1901363; GO:0017076; GO:0032553; GO:0043167; GO:0097159; GO:0036094; GO:0000166; GO:0097367; GO:0005488; GO:0003674_x000D_ [GO:0009861]; GO:0009611; GO:0140546; GO:0006950; GO:0098542; GO:005089…	Pf00560, Pf07714, Pf11721	31	112.206	1.65602e+07	1.66038e+07	0.267647	25	23	25	23	41	1.74672e+07	2.01387e+07	0.342157	30	28	30	28	41	1.78488e+07	2.22581e+07	0.358824	30	27	30	27	48	9.48038e+06	1.04244e+07	0.358824	25	23	25	23	36	1.1636e+07	1.12377e+07	0.358824	28	26	28
1142			AT5G10740.1	AT5G10740.1	Symbols: Protein phosphatase 2C family protein chr5:3393797-3395848 REVERSE LENGTH=354			[GO:0017018]; GO:0004722; GO:0004721; GO:0016791; GO:0140096; GO:0042578; GO:0003824; GO:0016788; GO:0003674; GO:0016787_x000D_ [GO:0046872]; GO:0043169; GO:0043167; GO:0036094; GO:0005488; GO:0003674	Pf00481	16	38.013	1.68397e+07	1.6884e+07	0.480226	15	12	15	12	23	1.74642e+07	2.01351e+07	0.539548	19	13	19	13	23	1.68158e+07	2.09699e+07	0.539548	18	13	18	13	24	6.6309e+06	7.29118e+06	0.539548	14	9	14	9	17	7.76529e+06	7.49948e+06	0.539548	13	10	13
2445	ü		cont_P07477	cont_P07477	Trypsin-1 OS=Homo sapiens GN=PRSS1 PE=1 SV=1	PRSS1	PRSS1	[GO:0004252]; GO:0004175; GO:0008236; GO:0008233; GO:0017171; GO:0016787; GO:0140096; GO:0003824; GO:0003674_x000D_ [GO:0005576]; GO:0110165; GO:0005575_x000D_ [GO:0005615]; GO:0110165; GO:0005576; GO:0005575_x000D_ [GO:0006508]; GO:0019538; GO:0043170; GO:0044238; GO:1901564; GO:0071704; GO:0008152; GO:0006807; GO:0008150_x000D_ [GO:0007586]; GO:0032501; GO:0008150_x000D_ [GO:0022617]; GO:002241…	Pf00089	3	26.541	8.61127e+06	8.63391e+06	0.157895	7	6	7	6	9	7.55865e+06	8.71467e+06	0.157895	4	3	4	3	5	8.99279e+06	1.12144e+07	0.157895	7	6	7	6	7	6.52548e+06	7.17526e+06	0.157895	5	4	5	4	6	9.44119e+06	9.11802e+06	0.157895	7	6	7
1730			AT1G23310.1	AT1G23310.1	Symbols: GGT1, AOAT1, GGAT1 glutamate:glyoxylate aminotransferase chr1:8268720-8271329 REVERSE LENGTH=481	GGAT1		[GO:0001666]; GO:0006950; GO:0036293; GO:0050896; GO:0070482; GO:0008150; GO:0009628_x000D_ [GO:0003729]; GO:0003723; GO:0003676; GO:0097159; GO:0005488; GO:0003674_x000D_ [GO:0004021]; GO:0047635; GO:0008483; GO:0016769; GO:0016740; GO:0003824; GO:0003674_x000D_ [GO:0005777]; GO:0042579; GO:0043231; GO:0005737; GO:0043227; GO:0043229; GO:0110165; GO:0005622; GO:0043226; GO:0005575_x000D_ [GO:000…	Pf00155	19	53.267	1.25073e+07	1.25402e+07	0.480249	18	18	18	18	30	1.29525e+07	1.49334e+07	0.480249	18	18	18	18	28	1.25891e+07	1.56991e+07	0.480249	16	16	16	16	24	2.40739e+06	2.64711e+06	0.480249	8	8	8	8	9	3.30543e+06	3.19229e+06	0.480249	7	7	7
1847			AT1G15270.1	AT1G15270.1	Symbols: Translation machinery associated TMA7 chr1:5250833-5252020 REVERSE LENGTH=64				Pf09072	2	6.974	1.71281e+07	1.71731e+07	0.1875	1	1	1	1	1	1.52488e+07	1.7581e+07	0.1875	1	1	1	1	1	1.38105e+07	1.72222e+07	0.328125	2	2	2	2	2	5.74873e+06	6.32116e+06	0.328125	1	1	1	1	1	6.63431e+06	6.40722e+06	0.328125	1	1	1
1157			AT2G25450.1	AT2G25450.1	Symbols: 2-oxoglutarate (2OG) and Fe(II)-dependent oxygenase superfamily protein chr2:10830286-10831563 REVERSE LENGTH=359	GSL-OH		[GO:0009815]; GO:0016715; GO:0004497; GO:0016705; GO:0016491; GO:0003824; GO:0003674_x000D_ [GO:0010439]; GO:0031326; GO:0042762; GO:0043255; GO:0051171; GO:0062012; GO:1900376; GO:0009889; GO:0031323; GO:0006109; GO:0019222; GO:0043455; GO:0050794; GO:0080090; GO:0050789; GO:0065007; GO:0008150_x000D_ [GO:0019761]; GO:0016144; GO:0019758; GO:0019760; GO:1901566; GO:0016143; GO:0044272; GO:190165…	Pf03171, Pf14226	15	40.325	1.40018e+07	1.40386e+07	0.437326	15	15	15	15	27	1.3497e+07	1.55613e+07	0.473538	13	13	13	13	25	1.70532e+07	2.1266e+07	0.476323	16	16	16	16	29	9.06376e+06	9.96629e+06	0.509749	13	13	13	13	27	1.23997e+07	1.19752e+07	0.509749	14	14	14
1445			AT5G60790.1	AT5G60790.1	Symbols: ATGCN1, GCN1 ABC transporter family protein chr5:24453760-24455767 REVERSE LENGTH=595	ABCF1		[GO:0005524]; GO:0032559; GO:0035639; GO:0030554; GO:0032555; GO:0043168; GO:1901265; GO:1901363; GO:0017076; GO:0032553; GO:0043167; GO:0097159; GO:0036094; GO:0000166; GO:0097367; GO:0005488; GO:0003674_x000D_ [GO:0016887]; GO:0017111; GO:0140657; GO:0016462; GO:0003674; GO:0016818; GO:0016817; GO:0016787; GO:0003824	Pf00005, Pf12848	21	66.843	1.60613e+07	1.61035e+07	0.334454	21	21	21	21	28	1.60913e+07	1.85523e+07	0.368067	27	27	28	28	37	1.69983e+07	2.11975e+07	0.403361	25	25	25	25	34	6.81484e+06	7.49343e+06	0.403361	13	13	13	13	19	8.31063e+06	8.02615e+06	0.403361	16	16	16
984			AT4G24800.3_x000D_; AT4G24800.1_x000D_; AT4G24800.2	AT4G24800.3|AT4G24800.1|AT4G24800.2	Symbols: MA3 domain-containing protein chr4:12782463-12784902 FORWARD LENGTH=702<|>Symbols: MA3 domain-containing protein chr4:12782463-12784902 FORWARD LENGTH=702<|>Symbols: MA3 domain-containing protein chr4:12782463-12784902 FORWARD LENGTH=702	MRF3		[GO:0003729]; GO:0003723; GO:0003676; GO:0097159; GO:0005488; GO:0003674_x000D_ [GO:0005634]; GO:0043231; GO:0043227; GO:0043229; GO:0043226; GO:0005622; GO:0110165; GO:0005575_x000D_ [GO:0005737]; GO:0110165; GO:0005622; GO:0005575_x000D_ [GO:0005829]; GO:0110165; GO:0005737; GO:0005575; GO:0005622_x000D_ [GO:0006417]; GO:0010608; GO:0034248; GO:0051246; GO:0010468; GO:0051171; GO:0060255; GO:00…	Pf02847	26	77.387	1.22958e+07	1.23281e+07	0.366097	23	22	23	22	41	1.39884e+07	1.61277e+07	0.428775	28	27	28	27	38	1.38671e+07	1.72929e+07	0.428775	25	24	25	24	37	4.41235e+06	4.85171e+06	0.428775	19	18	19	18	26	5.85597e+06	5.65552e+06	0.428775	21	20	21
2192			AT2G39460.1_x000D_; AT2G39460.2	AT2G39460.1|AT2G39460.2	Symbols: ATRPL23A, RPL23A, RPL23AA ribosomal protein L23AA chr2:16475049-16475904 FORWARD LENGTH=154<|>Symbols: ATRPL23A, RPL23A, RPL23AA ribosomal protein L23AA chr2:16475049-16475904 FORWARD LENGTH=154	RPL23AA		[GO:0003729]; GO:0003723; GO:0003676; GO:0097159; GO:0005488; GO:0003674_x000D_ [GO:0003735]; GO:0005198; GO:0003674_x000D_ [GO:0006412]; GO:0009059; GO:0019538; GO:0043043; GO:0010467; GO:0043170; GO:0044249; GO:1901576; GO:0044238; GO:1901564; GO:0006518; GO:0043604; GO:1901566; GO:0071704; GO:0009058; GO:0044237; GO:0008152; GO:0006807; GO:0043603; GO:0044271; GO:0009987; GO:0008150; GO:003464…	Pf00276, Pf03939	5	17.43	9.12271e+06	9.14669e+06	0.227273	4	4	4	4	4	8.68251e+06	1.00104e+07	0.272727	4	4	4	4	4	1.11567e+07	1.39129e+07	0.272727	4	4	4	4	6	7.02596e+06	7.72558e+06	0.272727	4	4	4	4	5	7.33233e+06	7.08134e+06	0.272727	5	5	5
712			AT2G45820.1	AT2G45820.1	Symbols: Remorin family protein chr2:18863147-18864576 REVERSE LENGTH=190	DBP		[GO:0009506]; GO:0005911; GO:0055044; GO:0070161; GO:0110165; GO:0030054; GO:0005575_x000D_ [GO:0009751]; GO:0014070; GO:1901700; GO:0010033; GO:0042221; GO:0050896; GO:0008150_x000D_ [GO:0051607]; GO:0009615; GO:0140546; GO:0051707; GO:0098542; GO:0043207; GO:0044419; GO:0006952; GO:0009605; GO:0009607; GO:0008150; GO:0006950; GO:0050896_x000D_ [GO:0051665]; GO:0051668; GO:0051641; GO:0009987; G…	Pf03763, Pf03766	10	20.955	1.63091e+07	1.6352e+07	0.452632	9	8	9	8	12	1.57083e+07	1.81107e+07	0.531579	9	8	9	8	12	1.6638e+07	2.07482e+07	0.531579	10	9	10	9	11	6.72647e+06	7.39626e+06	0.531579	8	7	8	7	9	8.20279e+06	7.92201e+06	0.531579	9	8	9
1958			AT1G52730.2_x000D_; AT1G52730.1	AT1G52730.2|AT1G52730.1	Symbols: Transducin/WD40 repeat-like superfamily protein chr1:19642866-19644978 FORWARD LENGTH=343<|>Symbols: Transducin/WD40 repeat-like superfamily protein chr1:19642866-19644978 FORWARD LENGTH=343				Pf00400	15	37.731	1.46419e+07	1.46804e+07	0.542274	16	5	16	5	30	1.51793e+07	1.75008e+07	0.542274	15	4	15	4	27	1.66152e+07	2.07198e+07	0.565598	16	5	16	5	30	7.57904e+06	8.33373e+06	0.565598	14	5	14	5	19	1.06172e+07	1.02538e+07	0.565598	14	4	14
839			AT3G52300.1	AT3G52300.1	Symbols: ATPQ ATP synthase D chain, mitochondrial chr3:19396689-19398119 FORWARD LENGTH=168			[GO:0000276]; GO:0045263; GO:0098800; GO:0005753; GO:0033177; GO:0005622; GO:0045259; GO:0098796; GO:0098798; GO:0005743; GO:0016469; GO:0110165; GO:0032991; GO:0016020; GO:0005739; GO:0019866; GO:0031966; GO:1904949; GO:0005575; GO:0043231; GO:0005737; GO:0031090; GO:0031967; GO:0005740; GO:1902494; GO:0043227; GO:0043229; GO:0031975; GO:0043226_x000D_ [GO:0003735]; GO:0005198; GO:0003674_x000D_…	Pf05873	7	19.574	1.56911e+07	1.57324e+07	0.470238	8	8	8	8	12	1.65702e+07	1.91044e+07	0.470238	8	8	8	8	11	1.64756e+07	2.05458e+07	0.470238	7	7	7	7	10	4.62169e+06	5.0819e+06	0.470238	3	3	3	3	5	5.55249e+06	5.36243e+06	0.470238	4	4	4
1380			AT3G14010.4	AT3G14010.4	Symbols: CID4 CTC-interacting domain 4 chr3:4637164-4640324 FORWARD LENGTH=549	CID4		[GO:0003723]; GO:0003676; GO:0097159; GO:0005488; GO:0003674	Pf06741, Pf07145, Pf14438	28	60.157	1.39643e+07	1.4001e+07	0.559199	29	26	29	26	45	1.48366e+07	1.71057e+07	0.582878	30	27	30	27	42	1.64729e+07	2.05423e+07	0.582878	30	27	30	27	42	5.85385e+06	6.43676e+06	0.582878	22	19	22	19	27	8.21224e+06	7.93114e+06	0.582878	26	23	26
720			AT5G11170.1_x000D_; AT5G11200.1	AT5G11170.1|AT5G11200.1	Symbols: DEAD/DEAH box RNA helicase family protein chr5:3553334-3556646 FORWARD LENGTH=427<|>Symbols: DEAD/DEAH box RNA helicase family protein chr5:3567389-3570686 FORWARD LENGTH=427	RH15		[GO:0003690]; GO:0003677; GO:0003676; GO:0097159; GO:0005488; GO:0003674_x000D_ [GO:0003724]; GO:0004386; GO:0008186; GO:0140098; GO:0140640; GO:0140657; GO:0003824; GO:0003674_x000D_ [GO:0003725]; GO:0003723; GO:0003676; GO:0097159; GO:0005488; GO:0003674_x000D_ [GO:0003727]; GO:0003723; GO:0003676; GO:0097159; GO:0005488; GO:0003674_x000D_ [GO:0003729]; GO:0003723; GO:0003676; GO:0097159; GO:00…	Pf00270, Pf00271	14	48.307	3.31935e+06	3.32807e+06	0.222482	8	8	8	8	9	3.51341e+06	4.05075e+06	0.248244	8	8	8	8	9	3.7535e+06	4.68077e+06	0.248244	9	9	9	9	10	996160	1.09535e+06	0.248244	4	4	4	4	6	1.47041e+06	1.42007e+06	0.248244	5	5	5
1911			AT5G05010.1_x000D_; AT5G05010.2	AT5G05010.1|AT5G05010.2	Symbols: clathrin adaptor complexes medium subunit family protein chr5:1477137-1479872 FORWARD LENGTH=527<|>Symbols: clathrin adaptor complexes medium subunit family protein chr5:1477137-1479872 FORWARD LENGTH=527			[GO:0000139]; GO:0098588; GO:0005794; GO:0031090; GO:0043231; GO:0005737; GO:0012505; GO:0016020; GO:0043227; GO:0043229; GO:0110165; GO:0005622; GO:0043226; GO:0005575_x000D_ [GO:0006890]; GO:0048193; GO:0016192; GO:0006810; GO:0009987; GO:0051234; GO:0008150; GO:0051179_x000D_ [GO:0015031]; GO:0045184; GO:0071702; GO:0071705; GO:0008104; GO:0051234; GO:0006810; GO:0070727; GO:0051179; GO:003303…	Pf00928	15	57.682	1.58848e+07	1.59266e+07	0.28463	19	19	19	19	27	1.54382e+07	1.77993e+07	0.318786	23	23	23	23	30	1.60133e+07	1.99693e+07	0.349146	19	19	19	19	27	8.73161e+06	9.60107e+06	0.349146	16	16	16	16	22	1.09912e+07	1.06149e+07	0.349146	17	17	17
658			AT2G24020.1	AT2G24020.1	Symbols: Uncharacterised BCR, YbaB family COG0718 chr2:10217869-10219269 REVERSE LENGTH=182	STIC2		[GO:0003677]; GO:0003676; GO:0097159; GO:0005488; GO:0003674_x000D_ [GO:0009570]; GO:0009532; GO:0009507; GO:0110165; GO:0009536; GO:0005575; GO:0043231; GO:0005737; GO:0043227; GO:0043229; GO:0005622; GO:0043226_x000D_ [GO:0045037]; GO:0071806; GO:0072596; GO:0015031; GO:0055085; GO:0072594; GO:0072598; GO:0045184; GO:0071702; GO:0071705; GO:0006810; GO:0009987; GO:0033365; GO:0008104; GO:005123…	Pf02575	5	19.799	305673	306477	0.0604396	1	0	1	0	1	327338	377401	0.0604396	0	0	0	0	0	441102	550071	0.0604396	1	0	1	0	1	4.93337e+06	5.42461e+06	0.296703	4	3	4	3	7	6.57646e+06	6.35134e+06	0.357143	4	2	4
2110			AT3G45780.2_x000D_; AT3G45780.1	AT3G45780.2|AT3G45780.1	Symbols: PHOT1, NPH1, JK224, RPT1 phototropin 1 chr3:16818557-16823960 FORWARD LENGTH=996<|>Symbols: PHOT1, NPH1, JK224, RPT1 phototropin 1 chr3:16818557-16823960 FORWARD LENGTH=996	PHOT1		[GO:0004672]; GO:0016301; GO:0016773; GO:0140096; GO:0016772; GO:0003824; GO:0016740; GO:0003674_x000D_ [GO:0004674]; GO:0004672; GO:0016301; GO:0016773; GO:0140096; GO:0016772; GO:0003824; GO:0016740; GO:0003674_x000D_ [GO:0005524]; GO:0032559; GO:0035639; GO:0030554; GO:0032555; GO:0043168; GO:1901265; GO:1901363; GO:0017076; GO:0032553; GO:0043167; GO:0097159; GO:0036094; GO:0000166; GO:009736…	Pf00069, Pf13426	35	111.619	1.24822e+07	1.2515e+07	0.363454	39	37	39	37	55	1.37889e+07	1.58978e+07	0.400602	42	40	42	40	53	1.47512e+07	1.83953e+07	0.437751	43	41	43	41	56	9.57079e+06	1.05238e+07	0.437751	39	38	39	38	51	1.15323e+07	1.11376e+07	0.437751	38	37	38
1384			AT4G13940.1	AT4G13940.1	Symbols: HOG1, EMB1395, SAHH1, MEE58, ATSAHH1 S-adenosyl-L-homocysteine hydrolase chr4:8054931-8056676 FORWARD LENGTH=485	SAHH1		[GO:0003729]; GO:0003723; GO:0003676; GO:0097159; GO:0005488; GO:0003674_x000D_ [GO:0004013]; GO:0046508; GO:0016787; GO:0003824; GO:0003674_x000D_ [GO:0006346]; GO:0140718; GO:0031507; GO:0045814; GO:0070828; GO:0010629; GO:0040029; GO:0006338; GO:0010468; GO:0010558; GO:0006325; GO:0010556; GO:0010605; GO:0031327; GO:0071824; GO:0031326; GO:0060255; GO:0009892; GO:0009890; GO:0031324; GO:004393…	Pf00670, Pf05221	18	53.344	1.25118e+07	1.25447e+07	0.303093	15	7	15	7	20	1.31102e+07	1.51153e+07	0.356701	16	8	16	8	23	1.5789e+07	1.96896e+07	0.435052	20	9	20	9	28	6.2318e+06	6.85234e+06	0.435052	12	4	12	4	15	7.60452e+06	7.34422e+06	0.435052	11	5	11
1906			AT3G09300.1	AT3G09300.1	Symbols: ORP3B OSBP(oxysterol binding protein)-related protein 3B chr3:2858068-2860462 FORWARD LENGTH=458	ORP3B		[GO:0006869]; GO:0071702; GO:0010876; GO:0006810; GO:0033036; GO:0051234; GO:0051179; GO:0008150_x000D_ [GO:0008289]; GO:0005488; GO:0003674	Pf01237	13	51.923	1.25851e+07	1.26182e+07	0.292576	13	5	13	5	16	1.389e+07	1.60143e+07	0.30786	15	7	16	7	21	1.5789e+07	1.96895e+07	0.342795	16	7	17	7	22	7.65084e+06	8.41268e+06	0.342795	11	5	11	5	14	9.88472e+06	9.54636e+06	0.342795	13	6	13
1865			AT1G54170.1	AT1G54170.1	Symbols: CID3 CTC-interacting domain 3 chr1:20221353-20224919 REVERSE LENGTH=587	CID3		[GO:0003723]; GO:0003676; GO:0097159; GO:0005488; GO:0003674	Pf06741, Pf07145, Pf14438	20	65.349	1.39638e+07	1.40005e+07	0.458262	24	21	24	21	37	1.33951e+07	1.54438e+07	0.458262	24	21	24	21	36	1.3871e+07	1.72976e+07	0.458262	24	21	24	21	36	7.48247e+06	8.22755e+06	0.458262	23	20	23	20	33	8.67323e+06	8.37634e+06	0.458262	23	20	23
1045			AT1G66070.2_x000D_; AT1G66070.1	AT1G66070.2|AT1G66070.1	Symbols: Translation initiation factor eIF3 subunit chr1:24596194-24597520 REVERSE LENGTH=226<|>Symbols: Translation initiation factor eIF3 subunit chr1:24596194-24597520 REVERSE LENGTH=226			[GO:0001732]; GO:0022618; GO:0002183; GO:0065003; GO:0071826; GO:0022613; GO:0006413; GO:0002181; GO:0022607; GO:0043933; GO:0044085; GO:0044237; GO:0006412; GO:0016043; GO:0071840; GO:0008152; GO:0009987; GO:0009059; GO:0019538; GO:0043043; GO:0010467; GO:0008150; GO:0043170; GO:0044249; GO:1901576; GO:0044238; GO:1901564; GO:0006518; GO:0043604; GO:1901566; GO:0071704; GO:0009058; GO:0006807; G…	Pf08597	10	25.491	1.18891e+07	1.19203e+07	0.50885	11	11	11	11	16	1.22103e+07	1.40778e+07	0.50885	12	12	12	12	17	1.26135e+07	1.57295e+07	0.50885	9	9	9	9	12	4.42256e+06	4.86294e+06	0.50885	8	8	8	8	8	5.71626e+06	5.52059e+06	0.50885	9	9	9
1861			AT1G21630.1	AT1G21630.1	Symbols: Calcium-binding EF hand family protein chr1:7581457-7587796 FORWARD LENGTH=1218			[GO:0005509]; GO:0046872; GO:0043169; GO:0043167; GO:0036094; GO:0005488; GO:0003674	Pf12763, Pf13202	47	131.77	1.14366e+07	1.14667e+07	0.438424	46	46	46	46	63	1.34593e+07	1.55178e+07	0.527915	58	57	58	57	73	1.4843e+07	1.85098e+07	0.573071	61	60	62	61	85	7.35433e+06	8.08664e+06	0.573071	49	48	49	48	59	8.92916e+06	8.62351e+06	0.573071	50	49	50
2122			AT1G01350.1	AT1G01350.1	Symbols: Zinc finger (CCCH-type/C3HC4-type RING finger) family protein chr1:136732-137970 FORWARD LENGTH=343			[GO:0003677]; GO:0003676; GO:0097159; GO:0005488; GO:0003674_x000D_ [GO:0046872]; GO:0043169; GO:0043167; GO:0036094; GO:0005488; GO:0003674	Pf00642, Pf13920	8	38.686	4.00417e+06	4.01469e+06	0.166181	6	6	6	6	6	2.20177e+06	2.53851e+06	0.244898	9	9	9	9	11	5.06143e+06	6.3118e+06	0.244898	9	9	9	9	10	5.58466e+06	6.14076e+06	0.244898	7	7	7	7	8	5.95831e+06	5.75435e+06	0.244898	7	7	7
872			AT4G21850.1	AT4G21850.1	Symbols: ATMSRB9, MSRB9 methionine sulfoxide reductase B9 chr4:11591378-11592138 REVERSE LENGTH=143	MSRB9		[GO:0006979]; GO:0006950; GO:0050896; GO:0008150_x000D_ [GO:0030091]; GO:0019538; GO:0043170; GO:0044238; GO:1901564; GO:0071704; GO:0008152; GO:0006807; GO:0008150_x000D_ [GO:0033743]; GO:0016671; GO:0016667; GO:0016491; GO:0003824; GO:0003674_x000D_ [GO:0046872]; GO:0043169; GO:0043167; GO:0036094; GO:0005488; GO:0003674	Pf01641	5	15.402	1.50767e+07	1.51164e+07	0.314685	4	4	4	4	9	1.50866e+07	1.7394e+07	0.314685	3	3	3	3	6	1.53889e+07	1.91905e+07	0.440559	4	4	4	4	7	5.10846e+06	5.61714e+06	0.440559	3	3	3	3	6	5.25157e+06	5.0718e+06	0.440559	4	4	4
1549			AT4G11420.1	AT4G11420.1	Symbols: EIF3A, ATEIF3A-1, EIF3A-1, ATTIF3A1, TIF3A1 eukaryotic translation initiation factor 3A chr4:6947834-6952053 REVERSE LENGTH=987	TIF3A1		[GO:0001732]; GO:0022618; GO:0002183; GO:0065003; GO:0071826; GO:0022613; GO:0006413; GO:0002181; GO:0022607; GO:0043933; GO:0044085; GO:0044237; GO:0006412; GO:0016043; GO:0071840; GO:0008152; GO:0009987; GO:0009059; GO:0019538; GO:0043043; GO:0010467; GO:0008150; GO:0043170; GO:0044249; GO:1901576; GO:0044238; GO:1901564; GO:0006518; GO:0043604; GO:1901566; GO:0071704; GO:0009058; GO:0006807; G…	Pf01399	41	114.229	1.21115e+07	1.21434e+07	0.389058	39	39	39	39	55	1.47954e+07	1.70582e+07	0.427558	42	42	42	42	61	1.53588e+07	1.9153e+07	0.441743	44	44	44	44	61	6.77258e+06	7.44697e+06	0.441743	32	32	32	32	41	9.06828e+06	8.75787e+06	0.448835	38	38	38
1654			AT2G44490.1	AT2G44490.1	Symbols: PEN2, BGLU26 Glycosyl hydrolase superfamily protein chr2:18364872-18367515 FORWARD LENGTH=560	BGLU26		[GO:0005777]; GO:0042579; GO:0043231; GO:0005737; GO:0043227; GO:0043229; GO:0110165; GO:0005622; GO:0043226; GO:0005575_x000D_ [GO:0005975]; GO:0044238; GO:0071704; GO:0008152; GO:0008150_x000D_ [GO:0008422]; GO:0015926; GO:0004553; GO:0016798; GO:0016787; GO:0003824; GO:0003674_x000D_ [GO:0009617]; GO:0051707; GO:0043207; GO:0044419; GO:0009605; GO:0009607; GO:0008150; GO:0050896_x000D_ [GO:000…	Pf00232	16	63.875	1.2116e+07	1.21479e+07	0.3125	16	16	17	17	26	1.22449e+07	1.41177e+07	0.321429	20	20	20	20	30	1.53145e+07	1.90978e+07	0.321429	17	17	17	17	27	6.31164e+06	6.94013e+06	0.321429	15	15	15	15	18	7.75927e+06	7.49367e+06	0.321429	15	15	16
1622			AT4G32285.1_x000D_; AT4G32285.2	AT4G32285.1|AT4G32285.2	Symbols: ENTH/ANTH/VHS superfamily protein chr4:15586003-15587910 FORWARD LENGTH=635<|>Symbols: ENTH/ANTH/VHS superfamily protein chr4:15586003-15587910 FORWARD LENGTH=635			[GO:0005545]; GO:0035091; GO:0005543; GO:0008289; GO:0005488; GO:0003674_x000D_ [GO:0005634]; GO:0043231; GO:0043227; GO:0043229; GO:0043226; GO:0005622; GO:0110165; GO:0005575_x000D_ [GO:0005794]; GO:0043231; GO:0005737; GO:0012505; GO:0043227; GO:0043229; GO:0110165; GO:0005622; GO:0043226; GO:0005575_x000D_ [GO:0005829]; GO:0110165; GO:0005737; GO:0005575; GO:0005622_x000D_ [GO:0005886]; GO:00…	Pf07651	21	70.51	1.27822e+07	1.28158e+07	0.568504	37	29	38	30	62	1.38649e+07	1.59854e+07	0.625197	42	33	44	35	68	1.5314e+07	1.90971e+07	0.645669	43	34	45	36	66	6.40305e+06	7.04063e+06	0.645669	27	20	27	20	42	8.16045e+06	7.88112e+06	0.645669	36	28	37
1609			AT3G53620.1	AT3G53620.1	Symbols: AtPPa4, PPa4 pyrophosphorylase 4 chr3:19881491-19883308 FORWARD LENGTH=216	PPA4		[GO:0000287]; GO:0046872; GO:0043169; GO:0043167; GO:0036094; GO:0005488; GO:0003674_x000D_ [GO:0004427]; GO:0016462; GO:0016818; GO:0016817; GO:0016787; GO:0003824; GO:0003674_x000D_ [GO:0005654]; GO:0110165; GO:0031981; GO:0005575; GO:0070013; GO:0005634; GO:0043233; GO:0043229; GO:0043231; GO:0031974; GO:0043226; GO:0005622; GO:0043227_x000D_ [GO:0005829]; GO:0110165; GO:0005737; GO:0005575; G…	Pf00719	4	24.56	1.43469e+07	1.43846e+07	0.37037	10	4	11	4	18	1.33582e+07	1.54012e+07	0.37037	10	4	11	4	18	1.52802e+07	1.9055e+07	0.37037	10	4	11	4	14	4.25417e+06	4.67778e+06	0.37037	6	3	6	3	7	5.10731e+06	4.93248e+06	0.37037	6	3	6
2			AT1G09010.1	AT1G09010.1	Symbols: glycoside hydrolase family 2 protein chr1:2895259-2899287 REVERSE LENGTH=944	EBM		[GO:0005975]; GO:0044238; GO:0071704; GO:0008152; GO:0008150_x000D_ [GO:0033947]; GO:0004567; GO:0015923; GO:0004553; GO:0016798; GO:0016787; GO:0003824; GO:0003674	Pf00703, Pf02836, Pf17786, Pf18368	40	107.592	45501.2	45620.8	0	0	0	0	0	0	226248	260850	0	0	0	0	0	0	116563	145358	0.0211864	1	1	1	1	1	23030.9	0	0.0211864	0	0	0	0	0	9568.12	9240.6	0.0211864	0	0	0
1720			AT5G42950.1	AT5G42950.1	Symbols: GYF domain-containing protein chr5:17224436-17231044 FORWARD LENGTH=1714	EXA1		[GO:0000932]; GO:0036464; GO:0035770; GO:0005737; GO:0043232; GO:0099080; GO:0110165; GO:0005622; GO:0043228; GO:0043229; GO:0005575; GO:0043226_x000D_ [GO:0002229]; GO:0002239; GO:0098542; GO:0051707; GO:0006952; GO:0043207; GO:0044419; GO:0006950; GO:0009605; GO:0009607; GO:0008150; GO:0050896_x000D_ [GO:0002237]; GO:0010033; GO:0043207; GO:0009617; GO:0042221; GO:0009605; GO:0009607; GO:005170…	Pf02213	60	187.504	1.4595e+07	1.46334e+07	0.494749	79	79	79	79	114	1.49426e+07	1.72279e+07	0.524504	81	81	81	81	113	1.51093e+07	1.88419e+07	0.54084	78	78	78	78	109	8.6625e+06	9.52508e+06	0.547841	67	67	67	67	87	1.12049e+07	1.08213e+07	0.547841	72	72	72
1596			AT4G39860.1	AT4G39860.1	Symbols: unknown protein; BEST Arabidopsis thaliana protein match is: unknown protein (TAIR:AT2G22270.1); Has 152 Blast hits to 146 proteins in 19 species: Archae - 0; Bacteria - 0; Metazoa - 0; Fungi - 2; Plants - 146; Viruses - 0; Other Eukaryotes - 4 (source: NCBI BLink). chr4:18499909-18501472 FORWARD LENGTH=299				Pf13266	14	32.058	1.51026e+07	1.51423e+07	0.568562	17	15	17	15	23	1.48587e+07	1.71312e+07	0.568562	18	16	18	16	24	1.39784e+07	1.74316e+07	0.568562	16	14	16	14	22	7.05327e+06	7.7556e+06	0.568562	12	10	12	10	15	7.88894e+06	7.6189e+06	0.568562	13	11	13
175			AT1G13420.1	AT1G13420.1	Symbols: ATST4B, ST4B sulfotransferase 4B chr1:4604871-4605866 FORWARD LENGTH=331	SOT8		[GO:0005737]; GO:0110165; GO:0005622; GO:0005575_x000D_ [GO:0008146]; GO:0016782; GO:0016740; GO:0003824; GO:0003674_x000D_ [GO:0009735]; GO:0009725; GO:0009719; GO:0010033; GO:0050896; GO:0042221; GO:0008150	Pf00685	16	37.685	1.1857e+07	1.18882e+07	0.47432	15	12	15	12	18	1.29623e+07	1.49448e+07	0.501511	17	12	17	12	22	1.50747e+07	1.87987e+07	0.501511	18	13	18	13	23	5.97698e+06	6.57215e+06	0.501511	7	6	7	6	8	4.86509e+06	4.69855e+06	0.501511	13	10	13
137			AT4G14240.1	AT4G14240.1	Symbols: CBS domain-containing protein with a domain of unknown function (DUF21) chr4:8204712-8207273 REVERSE LENGTH=494	CBSDUF1		[GO:0010960]; GO:0055080; GO:0098771; GO:0050801; GO:0048878; GO:0042592; GO:0008150_x000D_ [GO:0016020]; GO:0110165; GO:0005575	Pf01595	15	53.548	1.84772e+06	1.85257e+06	0.143725	6	2	6	2	9	2.18236e+06	2.51613e+06	0.224696	8	4	8	4	11	2.26211e+06	2.82095e+06	0.224696	8	4	8	4	9	768484	845006	0.224696	4	1	4	1	5	1.32393e+06	1.27862e+06	0.224696	4	1	4
1697			AT5G57460.1	AT5G57460.1	Symbols: unknown protein; FUNCTIONS IN: molecular_function unknown; INVOLVED IN: biological_process unknown; LOCATED IN: plasma membrane, chloroplast; EXPRESSED IN: 23 plant structures; EXPRESSED DURING: 13 growth stages; Has 166 Blast hits to 166 proteins in 41 species: Archae - 0; Bacteria - 0; Metazoa - 112; Fungi - 4; Plants - 36; Viruses - 0; Other Eukaryotes - 14 (source: NCBI BLink). chr5:…	TML		[GO:0009555]; GO:0048229; GO:0007275; GO:0032501; GO:0048856; GO:0008150; GO:0032502_x000D_ [GO:0072583]; GO:0006898; GO:0006897; GO:0016192; GO:0098657; GO:0006810; GO:0009987; GO:0051234; GO:0008150; GO:0051179	Pf10291	20	70.468	9.6381e+06	9.66344e+06	0.286378	18	18	18	18	23	1.1545e+07	1.33107e+07	0.331269	19	19	19	19	25	1.34274e+07	1.67445e+07	0.369969	22	22	22	22	32	5.90111e+06	6.48872e+06	0.369969	15	15	15	15	20	8.29998e+06	8.01587e+06	0.369969	17	17	17
2578			AT1G53590.1	AT1G53590.1	Symbols: NTMC2TYPE6.1, NTMC2T6.1 Calcium-dependent lipid-binding (CaLB domain) family protein chr1:19996556-20000127 FORWARD LENGTH=751	NTMC2T6.1		[GO:0006869]; GO:0071702; GO:0010876; GO:0006810; GO:0033036; GO:0051234; GO:0051179; GO:0008150_x000D_ [GO:0008289]; GO:0005488; GO:0003674_x000D_ [GO:0016020]; GO:0110165; GO:0005575_x000D_ [GO:0046872]; GO:0043169; GO:0043167; GO:0036094; GO:0005488; GO:0003674	Pf00168	21	84.848	1.08525e+07	1.0881e+07	0.304927	20	20	20	20	26	9.23833e+06	1.06512e+07	0.331558	21	21	21	21	28	1.30995e+07	1.63356e+07	0.344873	21	21	21	21	30	7.42279e+06	8.16192e+06	0.344873	18	18	18	18	23	1.4731e+07	1.42267e+07	0.370173	17	17	17
2017			AT1G68060.1	AT1G68060.1	Symbols: ATMAP70-1, MAP70-1 microtubule-associated proteins 70-1 chr1:25511392-25514226 REVERSE LENGTH=622	MAP70.1		[GO:0005819]; GO:0043232; GO:0015630; GO:0043228; GO:0043229; GO:0005856; GO:0043226; GO:0005622; GO:0110165; GO:0005575_x000D_ [GO:0007010]; GO:0006996; GO:0016043; GO:0071840; GO:0009987; GO:0008150_x000D_ [GO:0008017]; GO:0015631; GO:0008092; GO:0005515; GO:0005488; GO:0003674_x000D_ [GO:0009524]; GO:0110165; GO:0005737; GO:0005575; GO:0005622_x000D_ [GO:0009832]; GO:0042546; GO:0071669; GO:00…	Pf07058	24	69.248	1.19457e+07	1.19771e+07	0.353698	23	12	23	12	31	1.25771e+07	1.45007e+07	0.416399	29	12	29	12	36	1.4573e+07	1.81731e+07	0.416399	27	12	27	12	36	7.12004e+06	7.82903e+06	0.416399	19	8	19	8	25	8.6544e+06	8.35816e+06	0.416399	23	10	23
954			AT5G54430.1	AT5G54430.1	Symbols: ATPHOS32, PHOS32 Adenine nucleotide alpha hydrolases-like superfamily protein chr5:22097563-22099693 REVERSE LENGTH=242	PHOS32		[GO:0002238]; GO:0010033; GO:0043207; GO:0009620; GO:0042221; GO:0009605; GO:0009607; GO:0051707; GO:0050896; GO:0044419; GO:0008150_x000D_ [GO:0005524]; GO:0032559; GO:0035639; GO:0030554; GO:0032555; GO:0043168; GO:1901265; GO:1901363; GO:0017076; GO:0032553; GO:0043167; GO:0097159; GO:0036094; GO:0000166; GO:0097367; GO:0005488; GO:0003674	Pf00582	7	26.186	1.2253e+07	1.22852e+07	0.42562	9	9	9	9	14	1.23635e+07	1.42543e+07	0.42562	9	9	9	9	13	1.45306e+07	1.81203e+07	0.42562	9	9	9	9	13	4.69736e+06	5.1651e+06	0.42562	8	8	8	8	9	5.55948e+06	5.36918e+06	0.42562	8	8	8
2139			AT5G20010.1	AT5G20010.1	Symbols: RAN-1, RAN1, ATRAN1 RAS-related nuclear protein-1 chr5:6760364-6761747 FORWARD LENGTH=221	RAN1		[GO:0003729]; GO:0003723; GO:0003676; GO:0097159; GO:0005488; GO:0003674_x000D_ [GO:0003924]; GO:0017111; GO:0016462; GO:0016818; GO:0016817; GO:0016787; GO:0003824; GO:0003674_x000D_ [GO:0005525]; GO:0032561; GO:0035639; GO:0019001; GO:0032555; GO:0043168; GO:1901265; GO:1901363; GO:0017076; GO:0032553; GO:0043167; GO:0097159; GO:0036094; GO:0000166; GO:0097367; GO:0005488; GO:0003674_x000D_ [GO…	Pf00071	8	25.26	1.40804e+07	1.41174e+07	0.276018	6	6	6	6	12	1.45225e+07	1.67436e+07	0.420814	8	8	8	8	12	1.42768e+07	1.78038e+07	0.420814	8	8	8	8	12	6.81891e+06	7.49791e+06	0.420814	6	6	6	6	9	7.40363e+06	7.1502e+06	0.420814	7	7	7
210	ü		cont_P61626	cont_P61626	Lysozyme C OS=Homo sapiens GN=LYZ PE=1 SV=1	LYZ	LYZ	[GO:0003796]; GO:0004553; GO:0061783; GO:0016798; GO:0003824; GO:0016787; GO:0003674_x000D_ [GO:0005576]; GO:0110165; GO:0005575_x000D_ [GO:0005615]; GO:0110165; GO:0005576; GO:0005575_x000D_ [GO:0006954]; GO:0006952; GO:0006950; GO:0050896; GO:0008150_x000D_ [GO:0008152]; GO:0008150_x000D_ [GO:0019730]; GO:0006959; GO:0140546; GO:0006955; GO:0098542; GO:0002376; GO:0050896; GO:0006952; GO:005170…	Pf00062	5	16.526	1.44259e+07	1.44638e+07	0.290541	5	5	5	5	10	28470.9	0	0.290541	0	0	0	0	0	519029	647249	0.290541	0	0	0	0	0	399577	439365	0.290541	0	0	0	0	0	27679.4	0	0.290541	0	0	0
2273			AT5G56030.1	AT5G56030.1	Symbols: HSP81-2, ERD8, HSP90.2, AtHsp90.2 heat shock protein 81-2 chr5:22686923-22689433 FORWARD LENGTH=699	HSP90-2		[GO:0005524]; GO:0032559; GO:0035639; GO:0030554; GO:0032555; GO:0043168; GO:1901265; GO:1901363; GO:0017076; GO:0032553; GO:0043167; GO:0097159; GO:0036094; GO:0000166; GO:0097367; GO:0005488; GO:0003674_x000D_ [GO:0005829]; GO:0110165; GO:0005737; GO:0005575; GO:0005622_x000D_ [GO:0005886]; GO:0016020; GO:0071944; GO:0110165; GO:0005575_x000D_ [GO:0006457]; GO:0009987; GO:0051604; GO:0008150; G…	Pf00183, Pf13589	24	80.014	9.72066e+06	9.74621e+06	0.306152	22	6	22	6	32	1.15232e+07	1.32856e+07	0.387697	27	7	27	7	41	1.40193e+07	1.74826e+07	0.400572	30	6	30	6	48	8.31321e+06	9.14101e+06	0.400572	22	5	22	5	35	1.06286e+07	1.02648e+07	0.400572	25	6	25
1534			AT5G28840.1_x000D_; AT5G28840.2	AT5G28840.1|AT5G28840.2	Symbols: GME GDP-D-mannose 3',5'-epimerase chr5:10862472-10864024 REVERSE LENGTH=377<|>Symbols: GME GDP-D-mannose 3',5'-epimerase chr5:10862472-10864024 REVERSE LENGTH=377			[GO:0019853]; GO:0019852; GO:0042364; GO:0046364; GO:0046394; GO:1901336; GO:0005996; GO:0006767; GO:0019752; GO:1901334; GO:0009110; GO:0016051; GO:0044283; GO:0016053; GO:0018130; GO:1901362; GO:0005975; GO:0044281; GO:0006766; GO:0043436; GO:0046483; GO:1901360; GO:0044249; GO:1901576; GO:0009058; GO:0006082; GO:0044238; GO:0071704; GO:0008152; GO:0044237; GO:0008150; GO:0009987_x000D_ [GO:004…	Pf01370	17	42.731	1.40103e+07	1.40472e+07	0.498674	20	20	20	20	26	1.3207e+07	1.52269e+07	0.549072	21	21	21	21	27	1.43583e+07	1.79054e+07	0.549072	21	21	21	21	26	6.88473e+06	7.57029e+06	0.549072	16	16	16	16	20	8.48715e+06	8.19663e+06	0.549072	18	18	18
745	ü		cont_Q6KB66.2	cont_Q6KB66.2	Keratin, type II cytoskeletal 80	KRT80		[GO:0005737]; GO:0110165; GO:0005622; GO:0005575_x000D_ [GO:0005829]; GO:0110165; GO:0005737; GO:0005575; GO:0005622_x000D_ [GO:0005882]; GO:0099513; GO:0045111; GO:0099512; GO:0005856; GO:0099081; GO:0043232; GO:0099080; GO:0043228; GO:0043229; GO:0110165; GO:0043226; GO:0005622; GO:0005575_x000D_ [GO:0030280]; GO:0005198; GO:0003674_x000D_ [GO:0031424]; GO:0032501; GO:0030216; GO:0008150; GO:00…	Pf00038	21	50.494	355777	356712	0.0243363	1	0	1	0	1	125597	144806	0.0243363	0	0	0	0	0	329213	410542	0.0243363	1	0	1	0	1	1.43533e+07	1.57825e+07	0.561947	26	25	26	25	60	524960	506991	0.561947	5	4	5
1017			AT5G16730.1	AT5G16730.1	Symbols: Plant protein of unknown function (DUF827) chr5:5497890-5500775 FORWARD LENGTH=853			[GO:0005875]; GO:0032991; GO:0015630; GO:0005575; GO:0005856; GO:0043232; GO:0043228; GO:0043229; GO:0043226; GO:0005622; GO:0110165_x000D_ [GO:0009507]; GO:0009536; GO:0043231; GO:0005737; GO:0043227; GO:0043229; GO:0110165; GO:0005622; GO:0043226; GO:0005575	Pf05701	39	96.15	3.64263e+06	3.6522e+06	0.250879	20	20	20	20	24	4.13364e+06	4.76584e+06	0.307151	22	22	22	22	25	4.4521e+06	5.55194e+06	0.334115	23	22	23	22	27	2.04511e+06	2.24876e+06	0.354045	17	17	17	17	19	2.43183e+06	2.34859e+06	0.354045	20	20	20
724			AT1G76890.2	AT1G76890.2	Symbols: GT2, AT-GT2 Duplicated homeodomain-like superfamily protein chr1:28873211-28875203 REVERSE LENGTH=575	GT-2		[GO:0003677]; GO:0003676; GO:0097159; GO:0005488; GO:0003674_x000D_ [GO:0003700]; GO:0140110; GO:0006355; GO:0003674; GO:0010468; GO:2001141; GO:0010556; GO:0051252; GO:0031326; GO:0060255; GO:0019219; GO:0009889; GO:0031323; GO:0019222; GO:0051171; GO:0080090; GO:0050794; GO:0050789; GO:0065007; GO:0008150_x000D_ [GO:0005634]; GO:0043231; GO:0043227; GO:0043229; GO:0043226; GO:0005622; GO:011016…	Pf13837	11	65.797	1.42547e+07	1.42922e+07	0.193043	8	8	8	8	9	3.03211e+06	3.49584e+06	0.233043	10	10	10	10	11	4.47124e+06	5.57581e+06	0.25913	8	8	8	8	11	5.62384e+06	6.18384e+06	0.25913	5	5	5	5	6	7.47726e+06	7.22131e+06	0.25913	6	6	6
708			AT5G59540.1	AT5G59540.1	Symbols: 2-oxoglutarate (2OG) and Fe(II)-dependent oxygenase superfamily protein chr5:23996293-23997576 REVERSE LENGTH=366			[GO:0016491]; GO:0003824; GO:0003674_x000D_ [GO:0046872]; GO:0043169; GO:0043167; GO:0036094; GO:0005488; GO:0003674	Pf03171, Pf14226	11	41.513	1.41504e+07	1.41876e+07	0.259563	10	7	10	7	18	1.40574e+07	1.62073e+07	0.278689	8	7	8	7	13	1.40536e+07	1.75253e+07	0.39071	12	10	12	10	17	6.65468e+06	7.31732e+06	0.39071	7	4	7	4	9	8.15223e+06	7.87317e+06	0.39071	8	6	8
1390			AT5G65010.2	AT5G65010.2	Symbols: ASN2 asparagine synthetase 2 chr5:25969224-25972278 FORWARD LENGTH=579			[GO:0004066]; GO:0016884; GO:0016879; GO:0016874; GO:0003824; GO:0003674_x000D_ [GO:0005524]; GO:0032559; GO:0035639; GO:0030554; GO:0032555; GO:0043168; GO:1901265; GO:1901363; GO:0017076; GO:0032553; GO:0043167; GO:0097159; GO:0036094; GO:0000166; GO:0097367; GO:0005488; GO:0003674_x000D_ [GO:0006529]; GO:0006528; GO:0009067; GO:0009066; GO:0170034; GO:0170038; GO:0170033; GO:0170039; GO:000865…	Pf00733, Pf13537	16	65.117	1.2702e+07	1.27354e+07	0.319516	14	11	14	11	20	1.18324e+07	1.3642e+07	0.354059	15	12	15	12	20	1.40045e+07	1.74642e+07	0.464594	19	15	19	15	23	8.03732e+06	8.83765e+06	0.464594	13	10	13	10	17	8.65894e+06	8.36255e+06	0.464594	12	9	12
1987			AT2G14835.2_x000D_; AT2G14835.1	AT2G14835.2|AT2G14835.1	Symbols: RING/U-box superfamily protein chr2:6367238-6370610 FORWARD LENGTH=343<|>Symbols: RING/U-box superfamily protein chr2:6367238-6370610 FORWARD LENGTH=343			[GO:0016020]; GO:0110165; GO:0005575_x000D_ [GO:0046872]; GO:0043169; GO:0043167; GO:0036094; GO:0005488; GO:0003674		7	37.414	1.21826e+07	1.22146e+07	0.244898	9	9	9	9	17	1.22443e+07	1.41169e+07	0.244898	8	8	8	8	13	1.39279e+07	1.73687e+07	0.244898	7	7	7	7	13	5.6757e+06	6.24087e+06	0.244898	8	8	8	8	9	6.10119e+06	5.89235e+06	0.244898	9	9	9
2285			AT1G56220.3	AT1G56220.3	Symbols: Dormancy/auxin associated family protein chr1:21043414-21044469 FORWARD LENGTH=140				Pf05564	6	14.765	1.07334e+07	1.07616e+07	0.478571	5	5	5	5	7	1.39051e+07	1.60317e+07	0.492857	6	6	6	6	7	1.37425e+07	1.71374e+07	0.492857	7	7	7	7	9	7.06467e+06	7.76814e+06	0.492857	5	5	5	5	5	8.56986e+06	8.27651e+06	0.492857	6	6	6
1891			AT4G31230.1	AT4G31230.1	Symbols: Protein kinase protein with adenine nucleotide alpha hydrolases-like domain chr4:15173071-15176109 REVERSE LENGTH=764			[GO:0003729]; GO:0003723; GO:0003676; GO:0097159; GO:0005488; GO:0003674_x000D_ [GO:0004672]; GO:0016301; GO:0016773; GO:0140096; GO:0016772; GO:0003824; GO:0016740; GO:0003674_x000D_ [GO:0005524]; GO:0032559; GO:0035639; GO:0030554; GO:0032555; GO:0043168; GO:1901265; GO:1901363; GO:0017076; GO:0032553; GO:0043167; GO:0097159; GO:0036094; GO:0000166; GO:0097367; GO:0005488; GO:0003674_x000D_ [GO…	Pf00069, Pf00582	1	84.517	4.87456e+06	4.88737e+06	0.0157068	1	1	1	1	8	8.96322e+06	1.03341e+07	0.0157068	1	1	1	1	6	3.38174e+06	4.21717e+06	0.0157068	1	1	1	1	4	1.05813e+07	1.16349e+07	0.0157068	1	1	1	1	8	1.35363e+07	1.30729e+07	0.0157068	1	1	1
228			AT4G26530.1_x000D_; AT4G26530.2	AT4G26530.1|AT4G26530.2	Symbols: Aldolase superfamily protein chr4:13391566-13392937 FORWARD LENGTH=358<|>Symbols: Aldolase superfamily protein chr4:13391566-13392937 FORWARD LENGTH=358	FBA5		[GO:0003729]; GO:0003723; GO:0003676; GO:0097159; GO:0005488; GO:0003674_x000D_ [GO:0004332]; GO:0016832; GO:0016830; GO:0016829; GO:0003824; GO:0003674_x000D_ [GO:0006094]; GO:0006006; GO:0019319; GO:0019318; GO:0046364; GO:0005996; GO:0016051; GO:0044283; GO:0005975; GO:0044281; GO:1901576; GO:0009058; GO:0044238; GO:0071704; GO:0008152; GO:0008150_x000D_ [GO:0006096]; GO:0006090; GO:0006091; G…	Pf00274	14	38.27	1.22776e+07	1.23099e+07	0.449721	15	10	15	10	32	1.27846e+07	1.47399e+07	0.511173	17	11	17	11	29	1.35901e+07	1.69474e+07	0.572626	19	13	20	13	31	3.51285e+06	3.86265e+06	0.572626	11	6	11	6	16	4.56607e+06	4.40977e+06	0.572626	13	8	13
1476			AT3G14100.1	AT3G14100.1	Symbols: RNA-binding (RRM/RBD/RNP motifs) family protein chr3:4673027-4675950 FORWARD LENGTH=427	UBP1C		[GO:0003729]; GO:0003723; GO:0003676; GO:0097159; GO:0005488; GO:0003674_x000D_ [GO:0005634]; GO:0043231; GO:0043227; GO:0043229; GO:0043226; GO:0005622; GO:0110165; GO:0005575_x000D_ [GO:0005737]; GO:0110165; GO:0005622; GO:0005575_x000D_ [GO:0006397]; GO:0006396; GO:0016071; GO:0016070; GO:0010467; GO:0090304; GO:0009059; GO:0006139; GO:0043170; GO:0044249; GO:1901576; GO:0006725; GO:0034641; G…	Pf00076	7	47.059	1.06814e+07	1.07094e+07	0.290398	11	8	12	9	19	1.03526e+07	1.1936e+07	0.290398	10	7	11	8	20	1.34437e+07	1.67648e+07	0.344262	12	9	12	9	21	5.4652e+06	6.0094e+06	0.344262	8	6	8	6	16	6.40329e+06	6.18411e+06	0.344262	7	5	7
2010			AT5G54310.1	AT5G54310.1	Symbols: NEV, AGD5 ARF-GAP domain 5 chr5:22057262-22061066 REVERSE LENGTH=483	AGD5		[GO:0005096]; GO:0008047; GO:0030695; GO:0030234; GO:0140677; GO:0060589; GO:0098772; GO:0003674_x000D_ [GO:0005768]; GO:0031410; GO:0012505; GO:0097708; GO:0005737; GO:0110165; GO:0031982; GO:0043231; GO:0005622; GO:0005575; GO:0043227; GO:0043229; GO:0043226_x000D_ [GO:0005802]; GO:0098791; GO:0031984; GO:0005794; GO:0110165; GO:0043227; GO:0043229; GO:0043231; GO:0005737; GO:0012505; GO:000557…	Pf01412	11	52.56	1.28292e+07	1.28629e+07	0.202899	8	8	8	8	15	1.30357e+07	1.50294e+07	0.289855	12	12	12	12	17	1.34361e+07	1.67554e+07	0.36853	14	14	14	14	19	6.63721e+06	7.29811e+06	0.36853	10	10	10	10	15	8.98693e+06	8.67931e+06	0.36853	12	12	12
2199			AT2G34420.1	AT2G34420.1	Symbols: LHB1B2, LHCB1.5 photosystem II light harvesting complex gene B1B2 chr2:14522716-14523513 REVERSE LENGTH=265	LHB1B2		[GO:0003729]; GO:0003723; GO:0003676; GO:0097159; GO:0005488; GO:0003674_x000D_ [GO:0009522]; GO:0009521; GO:0098796; GO:0034357; GO:0032991; GO:0016020; GO:0009579; GO:0005575; GO:0110165; GO:0043232; GO:0043228; GO:0043229; GO:0043226; GO:0005622_x000D_ [GO:0009523]; GO:0009521; GO:0098796; GO:0034357; GO:0032991; GO:0016020; GO:0009579; GO:0005575; GO:0110165; GO:0043232; GO:0043228; GO:004322…	Pf00504	3	28.036	1.28358e+07	1.28696e+07	0.0754717	2	1	2	1	4	1.10316e+07	1.27188e+07	0.0754717	2	1	2	1	4	1.34204e+07	1.67358e+07	0.0754717	2	1	2	1	4	4.58963e+06	5.04664e+06	0.116981	3	2	3	2	4	9.29601e+06	8.97781e+06	0.116981	3	2	3
2470			AT3G04400.1_x000D_; AT2G33370.1_x000D_; AT1G04480.1	AT3G04400.1|AT2G33370.1|AT1G04480.1	Symbols: emb2171 Ribosomal protein L14p/L23e family protein chr3:1167339-1168308 FORWARD LENGTH=140<|>Symbols: Ribosomal protein L14p/L23e family protein chr2:14143718-14144644 REVERSE LENGTH=140<|>Symbols: Ribosomal protein L14p/L23e family protein chr1:1216110-1217257 FORWARD LENGTH=140	RPL23A; RPL23B; RPL23C		[GO:0003729]; GO:0003723; GO:0003676; GO:0097159; GO:0005488; GO:0003674_x000D_ [GO:0003735]; GO:0005198; GO:0003674_x000D_ [GO:0006412]; GO:0009059; GO:0019538; GO:0043043; GO:0010467; GO:0043170; GO:0044249; GO:1901576; GO:0044238; GO:1901564; GO:0006518; GO:0043604; GO:1901566; GO:0071704; GO:0009058; GO:0044237; GO:0008152; GO:0006807; GO:0043603; GO:0044271; GO:0009987; GO:0008150; GO:0034641	Pf00238	6	15.017	1.04528e+07	1.04803e+07	0.35	5	5	5	5	5	1.14877e+07	1.32446e+07	0.478571	5	5	5	5	6	1.25454e+07	1.56446e+07	0.478571	6	6	6	6	6	7.10308e+06	7.81037e+06	0.478571	4	4	4	4	4	8.65423e+06	8.35799e+06	0.478571	4	4	4
161			AT1G79590.1_x000D_; AT1G79590.2	AT1G79590.1|AT1G79590.2	Symbols: SYP52, ATSYP52 syntaxin of plants 52 chr1:29947064-29948304 FORWARD LENGTH=233<|>Symbols: SYP52, ATSYP52 syntaxin of plants 52 chr1:29947064-29948304 FORWARD LENGTH=233	SYP52		[GO:0005484]; GO:0030674; GO:0061025; GO:0060090; GO:0061024; GO:0003674; GO:0016043; GO:0071840; GO:0009987; GO:0008150_x000D_ [GO:0005794]; GO:0043231; GO:0005737; GO:0012505; GO:0043227; GO:0043229; GO:0110165; GO:0005622; GO:0043226; GO:0005575_x000D_ [GO:0006886]; GO:0015031; GO:0046907; GO:0008104; GO:0045184; GO:0071702; GO:0071705; GO:0006810; GO:0051641; GO:0051649; GO:0070727; GO:005123…	Pf05739	10	26.091	4.52993e+06	4.54183e+06	0.175966	5	4	5	4	7	4.38274e+06	5.05304e+06	0.218884	6	5	6	5	8	4.6469e+06	5.79486e+06	0.218884	5	4	5	4	8	1.15333e+06	1.26817e+06	0.218884	4	3	4	3	4	1.24414e+06	1.20155e+06	0.218884	3	2	3
834			AT5G51300.2_x000D_; AT5G51300.3_x000D_; AT5G51300.1	AT5G51300.2|AT5G51300.3|AT5G51300.1	Symbols: splicing factor-related chr5:20849881-20852295 REVERSE LENGTH=804<|>Symbols: splicing factor-related chr5:20849881-20852295 REVERSE LENGTH=804<|>Symbols: splicing factor-related chr5:20849881-20852295 REVERSE LENGTH=804	SF1		[GO:0003723]; GO:0003676; GO:0097159; GO:0005488; GO:0003674_x000D_ [GO:0005634]; GO:0043231; GO:0043227; GO:0043229; GO:0043226; GO:0005622; GO:0110165; GO:0005575_x000D_ [GO:0005654]; GO:0110165; GO:0031981; GO:0005575; GO:0070013; GO:0005634; GO:0043233; GO:0043229; GO:0043231; GO:0031974; GO:0043226; GO:0005622; GO:0043227_x000D_ [GO:0005681]; GO:0140513; GO:1990904; GO:0032991; GO:0005634; G…	Pf00013, Pf00076, Pf16275	18	86.996	1.04467e+07	1.04742e+07	0.217662	14	14	14	14	18	1.06623e+07	1.22929e+07	0.284826	20	20	20	20	24	1.32752e+07	1.65547e+07	0.284826	18	18	18	18	23	5.68172e+06	6.24748e+06	0.284826	13	13	13	13	16	6.55496e+06	6.33058e+06	0.284826	11	11	11
1443			AT1G68185.1	AT1G68185.1	Symbols: Ubiquitin-like superfamily protein chr1:25556542-25558173 FORWARD LENGTH=215			[GO:0005737]; GO:0110165; GO:0005622; GO:0005575	Pf11976	12	24.208	1.24123e+07	1.24449e+07	0.618605	13	13	13	13	16	1.24741e+07	1.43818e+07	0.618605	11	11	11	11	15	1.30645e+07	1.62919e+07	0.618605	12	12	12	12	15	6.22726e+06	6.84734e+06	0.618605	11	11	11	11	11	7.42576e+06	7.17157e+06	0.627907	11	11	11
2555			AT3G48930.1	AT3G48930.1	Symbols: EMB1080 Nucleic acid-binding, OB-fold-like protein chr3:18141017-18142189 REVERSE LENGTH=160	RPS11A		[GO:0003729]; GO:0003723; GO:0003676; GO:0097159; GO:0005488; GO:0003674_x000D_ [GO:0003735]; GO:0005198; GO:0003674_x000D_ [GO:0006412]; GO:0009059; GO:0019538; GO:0043043; GO:0010467; GO:0043170; GO:0044249; GO:1901576; GO:0044238; GO:1901564; GO:0006518; GO:0043604; GO:1901566; GO:0071704; GO:0009058; GO:0044237; GO:0008152; GO:0006807; GO:0043603; GO:0044271; GO:0009987; GO:0008150; GO:003464…	Pf00366, Pf16205	4	17.946	1.07659e+07	1.07942e+07	0.24375	4	2	4	2	6	1.24579e+07	1.43632e+07	0.24375	3	2	3	2	5	1.30143e+07	1.62293e+07	0.24375	4	2	4	2	6	7.92723e+06	8.71659e+06	0.24375	2	1	2	1	3	9.27102e+06	8.95367e+06	0.24375	3	2	3
2166			AT5G55530.2_x000D_; AT5G55530.1_x000D_; AT5G55530.3	AT5G55530.2|AT5G55530.1|AT5G55530.3	Symbols: Calcium-dependent lipid-binding (CaLB domain) family protein chr5:22494439-22495656 FORWARD LENGTH=405<|>Symbols: Calcium-dependent lipid-binding (CaLB domain) family protein chr5:22494439-22495656 FORWARD LENGTH=405<|>Symbols: Calcium-dependent lipid-binding (CaLB domain) family protein chr5:22494439-22495656 FORWARD LENGTH=405	MTE17.25			Pf00168	15	44.099	1.03288e+07	1.03559e+07	0.353086	14	14	14	14	16	1.16265e+07	1.34046e+07	0.454321	17	17	17	17	22	1.30011e+07	1.62129e+07	0.454321	15	15	15	15	20	6.99266e+06	7.68896e+06	0.454321	13	13	13	13	18	8.38017e+06	8.09331e+06	0.454321	14	14	14
102	ü		cont_P08779	cont_P08779	Keratin, type I cytoskeletal 16 OS=Homo sapiens GN=KRT16 PE=1 SV=4	KRT16	KRT16	[GO:0001533]; GO:0005886; GO:0016020; GO:0071944; GO:0110165; GO:0005575_x000D_ [GO:0002009]; GO:0048729; GO:0060429; GO:0009653; GO:0009888; GO:0032502; GO:0048856; GO:0008150_x000D_ [GO:0005200]; GO:0005198; GO:0007010; GO:0003674; GO:0006996; GO:0016043; GO:0071840; GO:0009987; GO:0008150_x000D_ [GO:0005829]; GO:0110165; GO:0005737; GO:0005575; GO:0005622_x000D_ [GO:0005856]; GO:0043232; GO:00…	Pf00038	18	51.236	701430	703273	0.32981	20	4	21	4	32	82720.2	95371.4	0.32981	10	0	11	0	17	4.47872e+06	5.58515e+06	0.520085	25	11	26	11	33	1.80798e+06	1.98801e+06	0.524313	26	7	31	7	118	1.28733e+07	1.24327e+07	0.598309	41	21	44
1779			AT5G47210.1	AT5G47210.1	Symbols: Hyaluronan / mRNA binding family chr5:19169222-19171012 REVERSE LENGTH=357	RGGC		[GO:0003729]; GO:0003723; GO:0003676; GO:0097159; GO:0005488; GO:0003674_x000D_ [GO:0005634]; GO:0043231; GO:0043227; GO:0043229; GO:0043226; GO:0005622; GO:0110165; GO:0005575_x000D_ [GO:0006417]; GO:0010608; GO:0034248; GO:0051246; GO:0010468; GO:0051171; GO:0060255; GO:0080090; GO:0010556; GO:0019222; GO:0031326; GO:0050789; GO:0009889; GO:0031323; GO:0065007; GO:0050794; GO:0008150_x000D_ [GO…	Pf04774, Pf09598	13	37.977	1.12865e+07	1.13161e+07	0.2493	11	5	11	5	15	1.2763e+07	1.4715e+07	0.338936	14	7	14	7	17	1.23421e+07	1.53911e+07	0.338936	14	8	14	8	17	6.75546e+06	7.42814e+06	0.338936	11	7	11	7	14	8.38273e+06	8.09579e+06	0.338936	11	6	11
1884			AT3G26650.1	AT3G26650.1	Symbols: GAPA, GAPA-1 glyceraldehyde 3-phosphate dehydrogenase A subunit chr3:9795226-9796848 FORWARD LENGTH=396	GAPA1		[GO:0003729]; GO:0003723; GO:0003676; GO:0097159; GO:0005488; GO:0003674_x000D_ [GO:0004365]; GO:0043891; GO:0016620; GO:0016903; GO:0016491; GO:0003824; GO:0003674_x000D_ [GO:0006006]; GO:0019318; GO:0005996; GO:0005975; GO:0044281; GO:0044238; GO:0071704; GO:0008152; GO:0008150_x000D_ [GO:0009409]; GO:0006950; GO:0009266; GO:0050896; GO:0009628; GO:0008150_x000D_ [GO:0009416]; GO:0009314; GO:00…	Pf00044, Pf02800	11	42.463	1.00275e+07	1.00539e+07	0.477273	18	6	18	6	34	1.09982e+07	1.26803e+07	0.477273	19	6	19	6	32	1.27199e+07	1.58622e+07	0.477273	17	6	17	6	30	5.29027e+06	5.81706e+06	0.477273	17	5	17	5	26	6.85724e+06	6.62251e+06	0.477273	18	6	18
2355			AT3G53710.1_x000D_; AT3G53710.2	AT3G53710.1|AT3G53710.2	Symbols: AGD6 ARF-GAP domain 6 chr3:19903730-19905419 REVERSE LENGTH=459<|>Symbols: AGD6 ARF-GAP domain 6 chr3:19903730-19905419 REVERSE LENGTH=459	AGD6		[GO:0005096]; GO:0008047; GO:0030695; GO:0030234; GO:0140677; GO:0060589; GO:0098772; GO:0003674_x000D_ [GO:0016192]; GO:0006810; GO:0009987; GO:0051234; GO:0008150; GO:0051179_x000D_ [GO:0046872]; GO:0043169; GO:0043167; GO:0036094; GO:0005488; GO:0003674	Pf01412	20	49.693	1.19455e+07	1.19769e+07	0.470588	23	18	23	18	34	1.23608e+07	1.42512e+07	0.470588	24	19	24	19	31	1.27181e+07	1.58599e+07	0.494553	24	18	24	18	30	7.75633e+06	8.52867e+06	0.498911	24	19	25	20	31	8.95437e+06	8.64785e+06	0.498911	24	19	25
1335			AT1G01940.1	AT1G01940.1	Symbols: Cyclophilin-like peptidyl-prolyl cis-trans isomerase family protein chr1:323082-324719 FORWARD LENGTH=160	CYP18-1		[GO:0003755]; GO:0016859; GO:0140096; GO:0016853; GO:0003824; GO:0003674_x000D_ [GO:0005737]; GO:0110165; GO:0005622; GO:0005575_x000D_ [GO:0006457]; GO:0009987; GO:0051604; GO:0008150; GO:0019538; GO:0010467; GO:0043170; GO:0044238; GO:1901564; GO:0009059; GO:0071704; GO:0008152; GO:0006807; GO:0044249; GO:1901576; GO:0009058; GO:0044237	Pf00160	7	17.492	1.08104e+07	1.08388e+07	0.7	9	9	9	9	10	1.22899e+07	1.41695e+07	0.7	11	11	11	11	14	1.27028e+07	1.58409e+07	0.7	8	8	8	8	9	4.95871e+06	5.45248e+06	0.7	8	8	8	8	9	6.38285e+06	6.16436e+06	0.7	6	6	6
617			AT4G27450.1	AT4G27450.1	Symbols: Aluminium induced protein with YGL and LRDR motifs chr4:13727665-13728683 REVERSE LENGTH=250				Pf12481	5	27.605	9.00721e+06	9.03089e+06	0.24	8	8	8	8	17	1.13927e+07	1.31351e+07	0.3	9	9	9	9	18	1.26811e+07	1.58139e+07	0.3	9	9	9	9	17	3.91755e+06	4.30764e+06	0.3	5	5	5	5	11	5.32279e+06	5.14059e+06	0.3	7	7	7
2631	ü		cont_P04745	cont_P04745	Alpha-amylase 1 OS=Homo sapiens GN=AMY1A PE=1 SV=2	AMY1A; AMY1B; AMY1C	AMY1A	[GO:0004556]; GO:0016160; GO:0004553; GO:0016798; GO:0016787; GO:0003824; GO:0003674_x000D_ [GO:0005509]; GO:0046872; GO:0043169; GO:0043167; GO:0036094; GO:0005488; GO:0003674_x000D_ [GO:0005615]; GO:0110165; GO:0005576; GO:0005575_x000D_ [GO:0005975]; GO:0044238; GO:0071704; GO:0008152; GO:0008150_x000D_ [GO:0009311]; GO:0005975; GO:0044238; GO:0071704; GO:0008152; GO:0008150_x000D_ [GO:0031404…	Pf00128, Pf02806	14	57.731	29914.7	0	0	0	0	0	0	0	18562.6	21401.6	0	0	0	0	0	0	31085	0	0	0	0	0	0	0	23030.9	0	0	0	0	0	0	0	27679.4	0	0	0	0	0
1564			AT4G16330.2	AT4G16330.2	Symbols: 2-oxoglutarate (2OG) and Fe(II)-dependent oxygenase superfamily protein chr4:9226298-9227914 REVERSE LENGTH=364	DL4195C		[GO:0005777]; GO:0042579; GO:0043231; GO:0005737; GO:0043227; GO:0043229; GO:0110165; GO:0005622; GO:0043226; GO:0005575_x000D_ [GO:0016491]; GO:0003824; GO:0003674_x000D_ [GO:0046872]; GO:0043169; GO:0043167; GO:0036094; GO:0005488; GO:0003674	Pf03171, Pf14226	6	40.351	1.26001e+07	1.26332e+07	0.203297	7	7	7	7	12	1.22415e+07	1.41137e+07	0.203297	8	8	8	8	12	1.24513e+07	1.55273e+07	0.203297	8	8	8	8	10	5.53119e+06	6.08196e+06	0.203297	6	6	6	6	10	6.90179e+06	6.66554e+06	0.203297	5	5	5
649			AT1G29530.1	AT1G29530.1	Symbols: unknown protein; BEST Arabidopsis thaliana protein match is: unknown protein (TAIR:AT2G34310.3); Has 84 Blast hits to 78 proteins in 24 species: Archae - 2; Bacteria - 4; Metazoa - 9; Fungi - 8; Plants - 55; Viruses - 0; Other Eukaryotes - 6 (source: NCBI BLink). chr1:10325553-10326651 REVERSE LENGTH=236					9	24.871	6.24088e+06	6.25728e+06	0.563559	9	9	9	9	11	6.07089e+06	6.99937e+06	0.563559	7	7	7	7	8	5.76723e+06	7.19197e+06	0.563559	6	6	6	6	8	3.06389e+06	3.36898e+06	0.563559	6	6	6	6	7	3.07819e+06	2.97282e+06	0.563559	5	5	5
2287			AT1G24300.1	AT1G24300.1	Symbols: GYF domain-containing protein chr1:8614515-8620420 REVERSE LENGTH=1495				Pf02213	59	166.168	1.18315e+07	1.18626e+07	0.454181	61	0	61	0	82	1.20746e+07	1.39213e+07	0.498328	65	0	65	0	80	1.25713e+07	1.56769e+07	0.531104	71	0	72	0	87	8.20954e+06	9.02701e+06	0.543813	58	0	58	0	75	1.02285e+07	9.87838e+06	0.543813	68	0	68
2260			AT3G01560.1	AT3G01560.1	Symbols: Protein of unknown function (DUF1421) chr3:219884-221707 FORWARD LENGTH=511			[GO:0016301]; GO:0016772; GO:0016740; GO:0003824; GO:0003674_x000D_ [GO:0016310]; GO:0006796; GO:0006793; GO:0044237; GO:0008152; GO:0009987; GO:0008150_x000D_ [GO:0042735]; GO:0043231; GO:0005737; GO:0043227; GO:0043229; GO:0110165; GO:0005622; GO:0043226; GO:0005575	Pf07223	16	55.458	1.0337e+07	1.03641e+07	0.362035	18	18	18	18	25	1.12324e+07	1.29503e+07	0.379648	17	17	17	17	23	1.2525e+07	1.56192e+07	0.407045	17	17	17	17	23	7.39486e+06	8.13121e+06	0.438356	17	17	17	17	23	8.97255e+06	8.66541e+06	0.438356	16	16	16
1423			AT1G30580.1	AT1G30580.1	Symbols: GTP binding chr1:10831953-10835454 REVERSE LENGTH=394	YchF1		[GO:0003924]; GO:0017111; GO:0016462; GO:0016818; GO:0016817; GO:0016787; GO:0003824; GO:0003674_x000D_ [GO:0005524]; GO:0032559; GO:0035639; GO:0030554; GO:0032555; GO:0043168; GO:1901265; GO:1901363; GO:0017076; GO:0032553; GO:0043167; GO:0097159; GO:0036094; GO:0000166; GO:0097367; GO:0005488; GO:0003674_x000D_ [GO:0005525]; GO:0032561; GO:0035639; GO:0019001; GO:0032555; GO:0043168; GO:190126…	Pf01926, Pf06071	19	44.443	1.07887e+07	1.08171e+07	0.489848	18	18	18	18	26	1.13812e+07	1.31219e+07	0.596447	20	20	20	20	27	1.25245e+07	1.56185e+07	0.621827	21	21	21	21	28	3.72292e+06	4.09363e+06	0.621827	17	17	17	17	22	5.32789e+06	5.14552e+06	0.621827	17	17	17
1647			AT5G14240.1	AT5G14240.1	Symbols: Thioredoxin superfamily protein chr5:4596223-4597568 REVERSE LENGTH=256				Pf02114	10	28.731	1.24892e+07	1.2522e+07	0.398438	9	9	9	9	11	1.22502e+07	1.41238e+07	0.40625	12	12	12	12	14	1.23639e+07	1.54183e+07	0.40625	11	11	11	11	14	4.7541e+06	5.2275e+06	0.40625	8	8	8	8	9	6.20555e+06	5.99313e+06	0.40625	8	8	8
1092			AT5G40760.1	AT5G40760.1	Symbols: G6PD6 glucose-6-phosphate dehydrogenase 6 chr5:16311284-16314556 FORWARD LENGTH=515	G6PD6		[GO:0004345]; GO:0016616; GO:0016614; GO:0016491; GO:0003824; GO:0003674_x000D_ [GO:0005829]; GO:0110165; GO:0005737; GO:0005575; GO:0005622_x000D_ [GO:0006006]; GO:0019318; GO:0005996; GO:0005975; GO:0044281; GO:0044238; GO:0071704; GO:0008152; GO:0008150_x000D_ [GO:0009051]; GO:0006740; GO:0051156; GO:0006098; GO:0006091; GO:0006739; GO:0006796; GO:0019637; GO:1901135; GO:0044237; GO:0006163; G…	Pf00479, Pf02781	19	59.079	1.13512e+07	1.13811e+07	0.384466	21	14	21	14	32	1.12855e+07	1.30115e+07	0.403883	23	14	23	14	32	1.24859e+07	1.55704e+07	0.487379	24	15	24	15	36	3.91883e+06	4.30905e+06	0.487379	15	9	15	9	20	4.39815e+06	4.2476e+06	0.508738	14	9	14
881			AT1G47200.1	AT1G47200.1	Symbols: WPP2 WPP domain protein 2 chr1:17298181-17298723 REVERSE LENGTH=180	WPP2		[GO:0000278]; GO:0007049; GO:0009987; GO:0008150_x000D_ [GO:0005640]; GO:0031965; GO:0031968; GO:0042175; GO:0031090; GO:0005635; GO:0019867; GO:0098588; GO:0031967; GO:0016020; GO:0012505; GO:0043227; GO:0005634; GO:0031975; GO:0043229; GO:0110165; GO:0043226; GO:0043231; GO:0005622; GO:0005575_x000D_ [GO:0005794]; GO:0043231; GO:0005737; GO:0012505; GO:0043227; GO:0043229; GO:0110165; GO:000562…	Pf13943	6	19.122	9.8044e+06	9.83017e+06	0.283333	4	3	4	3	6	1.08095e+07	1.24627e+07	0.466667	6	5	6	5	8	1.24347e+07	1.55065e+07	0.466667	5	4	5	4	7	6.21103e+06	6.8295e+06	0.466667	4	3	4	3	5	5.54748e+06	5.35759e+06	0.466667	4	3	4
529	ü		cont_P10599	cont_P10599	Thioredoxin OS=Homo sapiens GN=TXN PE=1 SV=3	TXN	TXN	[GO:0000122]; GO:0006357; GO:0045892; GO:0006355; GO:1902679; GO:0010468; GO:2001141; GO:0010558; GO:0051253; GO:0010556; GO:0051252; GO:0010605; GO:0031327; GO:0045934; GO:0031326; GO:0060255; GO:0019219; GO:0009892; GO:0009890; GO:0031324; GO:0051172; GO:0009889; GO:0031323; GO:0019222; GO:0051171; GO:0080090; GO:0048519; GO:0048523; GO:0050794; GO:0050789; GO:0065007; GO:0008150_x000D_ [GO:000…	Pf00085	2	11.73	1.02268e+06	1.02537e+06	0.209524	2	2	2	2	2	542212	625137	0.209524	0	0	0	0	0	474200	591347	0.209524	0	0	0	0	0	1.24148e+07	1.3651e+07	0.238095	3	3	3	3	7	2.15081e+06	2.07719e+06	0.238095	2	2	2
1749			AT3G06110.3_x000D_; AT3G06110.2	AT3G06110.3|AT3G06110.2	Symbols: MKP2 MAPK phosphatase 2 chr3:1843517-1844577 FORWARD LENGTH=167<|>Symbols: MKP2, DSPTP1B MAPK phosphatase 2 chr3:1843517-1844577 FORWARD LENGTH=167	DSPTP1B		[GO:0004725]; GO:0004721; GO:0016791; GO:0140096; GO:0042578; GO:0003824; GO:0016788; GO:0003674; GO:0016787_x000D_ [GO:0005634]; GO:0043231; GO:0043227; GO:0043229; GO:0043226; GO:0005622; GO:0110165; GO:0005575_x000D_ [GO:0005737]; GO:0110165; GO:0005622; GO:0005575_x000D_ [GO:0006979]; GO:0006950; GO:0050896; GO:0008150_x000D_ [GO:0008138]; GO:0004721; GO:0016791; GO:0140096; GO:0042578; GO:00…	Pf00782	4	18.419	1.11401e+07	1.11694e+07	0.269461	4	4	4	4	7	1.24082e+07	1.43059e+07	0.311377	5	5	5	5	7	1.10658e+07	1.37995e+07	0.461078	5	5	5	5	7	5.24363e+06	5.76577e+06	0.461078	4	4	4	4	6	7.01756e+06	6.77735e+06	0.461078	4	4	4
314			AT4G11790.1	AT4G11790.1	Symbols: Pleckstrin homology (PH) domain superfamily protein chr4:7090456-7093208 FORWARD LENGTH=443			[GO:0005643]; GO:0140513; GO:0005635; GO:0032991; GO:0005634; GO:0031967; GO:0012505; GO:0005575; GO:0043231; GO:0031975; GO:0043227; GO:0043229; GO:0110165; GO:0043226; GO:0005622_x000D_ [GO:0015031]; GO:0045184; GO:0071702; GO:0071705; GO:0008104; GO:0051234; GO:0006810; GO:0070727; GO:0051179; GO:0033036; GO:0051641; GO:0008150; GO:0009987_x000D_ [GO:0046907]; GO:0006810; GO:0051641; GO:005164…	Pf00638	12	47.391	1.04593e+07	1.04868e+07	0.334086	13	13	13	13	19	1.12472e+07	1.29674e+07	0.334086	13	13	13	13	19	1.23384e+07	1.53864e+07	0.37246	14	14	14	14	20	4.52348e+06	4.97391e+06	0.37246	11	11	11	11	14	6.28239e+06	6.06734e+06	0.37246	11	11	11
2430			AT5G39740.2_x000D_; AT5G39740.1	AT5G39740.2|AT5G39740.1	Symbols: RPL5B ribosomal protein L5 B chr5:15903484-15905185 FORWARD LENGTH=301<|>Symbols: OLI7, RPL5B ribosomal protein L5 B chr5:15903365-15905185 FORWARD LENGTH=301	RPL5B		[GO:0003729]; GO:0003723; GO:0003676; GO:0097159; GO:0005488; GO:0003674_x000D_ [GO:0003735]; GO:0005198; GO:0003674_x000D_ [GO:0005654]; GO:0110165; GO:0031981; GO:0005575; GO:0070013; GO:0005634; GO:0043233; GO:0043229; GO:0043231; GO:0031974; GO:0043226; GO:0005622; GO:0043227_x000D_ [GO:0006412]; GO:0009059; GO:0019538; GO:0043043; GO:0010467; GO:0043170; GO:0044249; GO:1901576; GO:0044238; G…	Pf14204, Pf17144	8	34.416	1.06036e+07	1.06315e+07	0.196013	6	1	6	1	9	1.22896e+07	1.41692e+07	0.249169	6	0	6	0	9	1.22317e+07	1.52535e+07	0.282392	6	1	6	1	9	7.38062e+06	8.11555e+06	0.282392	4	0	4	0	7	7.5764e+06	7.31706e+06	0.282392	6	1	6
2607			AT1G57720.1_x000D_; AT1G57720.2	AT1G57720.1|AT1G57720.2	Symbols: Translation elongation factor EF1B, gamma chain chr1:21377873-21380114 FORWARD LENGTH=413<|>Symbols: Translation elongation factor EF1B, gamma chain chr1:21377873-21380114 FORWARD LENGTH=413			[GO:0003746]; GO:0008135; GO:0006414; GO:0090079; GO:0006412; GO:0009059; GO:0003676; GO:0045182; GO:0019538; GO:0043043; GO:0010467; GO:0043170; GO:0044249; GO:1901576; GO:0097159; GO:0003674; GO:0006417; GO:0044238; GO:1901564; GO:0006518; GO:0043604; GO:1901566; GO:0071704; GO:0009058; GO:0044237; GO:0005488; GO:0010608; GO:0034248; GO:0051246; GO:0008152; GO:0006807; GO:0043603; GO:0044271; G…	Pf00043, Pf00647, Pf02798	15	46.37	9.10454e+06	9.12847e+06	0.322034	10	5	10	5	11	1.05634e+07	1.21789e+07	0.380145	13	6	13	6	14	1.22757e+07	1.53083e+07	0.418886	14	8	14	8	17	7.88133e+06	8.66612e+06	0.418886	10	5	10	5	12	1.11149e+07	1.07344e+07	0.418886	16	9	16
797			AT1G21130.1	AT1G21130.1	Symbols: O-methyltransferase family protein chr1:7399170-7400470 REVERSE LENGTH=373	IGMT4		[GO:0008171]; GO:0008168; GO:0016741; GO:0016740; GO:0003824; GO:0003674_x000D_ [GO:0008757]; GO:0008168; GO:0016741; GO:0016740; GO:0003824; GO:0003674_x000D_ [GO:0032259]; GO:0008152; GO:0008150_x000D_ [GO:0046983]; GO:0005515; GO:0005488; GO:0003674	Pf00891, Pf08100	9	40.721	1.14448e+07	1.14749e+07	0.356568	14	4	14	4	20	1.18954e+07	1.37147e+07	0.356568	15	4	15	4	20	1.21383e+07	1.5137e+07	0.356568	12	3	12	3	19	5.92931e+06	6.51973e+06	0.356568	11	4	11	4	13	7.12961e+06	6.88556e+06	0.356568	11	3	11
2266			AT1G56070.1	AT1G56070.1	Symbols: LOS1 Ribosomal protein S5/Elongation factor G/III/V family protein chr1:20968245-20971077 REVERSE LENGTH=843	LOS1		[GO:0003729]; GO:0003723; GO:0003676; GO:0097159; GO:0005488; GO:0003674_x000D_ [GO:0003746]; GO:0008135; GO:0006414; GO:0090079; GO:0006412; GO:0009059; GO:0003676; GO:0045182; GO:0019538; GO:0043043; GO:0010467; GO:0043170; GO:0044249; GO:1901576; GO:0097159; GO:0003674; GO:0006417; GO:0044238; GO:1901564; GO:0006518; GO:0043604; GO:1901566; GO:0071704; GO:0009058; GO:0044237; GO:0005488; GO:00…	Pf00009, Pf00679, Pf03144, Pf03764, Pf14492	31	93.83	9.40688e+06	9.4316e+06	0.367734	30	21	30	21	39	9.92236e+06	1.14399e+07	0.399763	33	24	33	24	43	1.20156e+07	1.4984e+07	0.431791	36	27	36	27	45	6.49737e+06	7.14435e+06	0.431791	29	21	29	21	36	8.3478e+06	8.06206e+06	0.431791	30	22	30
1503			AT4G01290.1	AT4G01290.1	Symbols: unknown protein; FUNCTIONS IN: molecular_function unknown; INVOLVED IN: biological_process unknown; LOCATED IN: cellular_component unknown; EXPRESSED IN: 24 plant structures; EXPRESSED DURING: 15 growth stages; Has 1744 Blast hits to 1308 proteins in 219 species: Archae - 0; Bacteria - 241; Metazoa - 793; Fungi - 253; Plants - 108; Viruses - 0; Other Eukaryotes - 349 (source: NCBI BLink)…	CBE1		[GO:0003729]; GO:0003723; GO:0003676; GO:0097159; GO:0005488; GO:0003674_x000D_ [GO:0005845]		40	108.485	9.81555e+06	9.84135e+06	0.430878	40	40	40	40	59	1.18774e+07	1.36939e+07	0.493441	46	46	46	46	70	1.20126e+07	1.49802e+07	0.529768	50	50	50	50	68	6.37943e+06	7.01467e+06	0.529768	36	36	36	36	53	8.06149e+06	7.78554e+06	0.529768	39	39	39
1575			AT1G24160.2_x000D_; AT1G24160.1	AT1G24160.2|AT1G24160.1	Symbols: unknown protein; FUNCTIONS IN: molecular_function unknown; INVOLVED IN: biological_process unknown; LOCATED IN: cellular_component unknown; EXPRESSED IN: guard cell; BEST Arabidopsis thaliana protein match is: unknown protein (TAIR:AT1G70100.3). chr1:8553669-8555830 REVERSE LENGTH=540<|>Symbols: unknown protein; BEST Arabidopsis thaliana protein match is: unknown protein (TAIR:AT1G70100.…					18	59.51	1.07525e+07	1.07808e+07	0.366667	22	21	22	21	27	1.14437e+07	1.31939e+07	0.412963	26	25	26	25	32	1.20035e+07	1.49689e+07	0.42963	22	21	22	21	27	5.3789e+06	5.91451e+06	0.42963	17	16	17	16	22	6.7884e+06	6.55603e+06	0.42963	19	18	19
1261			AT3G26560.1	AT3G26560.1	Symbols: ATP-dependent RNA helicase, putative chr3:9750122-9753719 REVERSE LENGTH=1168			[GO:0000398]; GO:0000377; GO:0006397; GO:0000375; GO:0006396; GO:0016071; GO:0008380; GO:0016070; GO:0010467; GO:0090304; GO:0009059; GO:0006139; GO:0043170; GO:0044249; GO:1901576; GO:0006725; GO:0034641; GO:0044238; GO:0046483; GO:1901360; GO:0071704; GO:0009058; GO:0044237; GO:0006807; GO:0008152; GO:0009987; GO:0008150_x000D_ [GO:0003724]; GO:0004386; GO:0008186; GO:0140098; GO:0140640; GO:01…	Pf00270, Pf00271, Pf00575, Pf04408, Pf07717, Pf21010	44	134.073	1.07531e+07	1.07813e+07	0.315068	42	41	42	41	58	1.13801e+07	1.31206e+07	0.359589	46	43	46	43	58	1.19935e+07	1.49564e+07	0.410959	51	46	51	46	62	5.35982e+06	5.89353e+06	0.410959	37	37	37	37	43	6.36565e+06	6.14775e+06	0.410959	39	39	39
2475			AT1G01140.3	AT1G01140.3	Symbols: CIPK9, PKS6 CBL-interacting protein kinase 9 chr1:64398-67512 REVERSE LENGTH=451					18	50.877	8.51279e+06	8.53517e+06	0.363636	16	16	16	16	18	9.37046e+06	1.08036e+07	0.461197	18	17	18	17	22	1.04597e+07	1.30437e+07	0.492239	18	17	19	18	23	5.02395e+06	5.52421e+06	0.492239	12	12	12	12	15	5.83445e+06	5.63473e+06	0.492239	16	16	16
2362			AT3G17390.1	AT3G17390.1	Symbols: MTO3, SAMS3, MAT4 S-adenosylmethionine synthetase family protein chr3:5952484-5953665 REVERSE LENGTH=393	METK4		[GO:0003729]; GO:0003723; GO:0003676; GO:0097159; GO:0005488; GO:0003674_x000D_ [GO:0004478]; GO:0016765; GO:0016740; GO:0003824; GO:0003674_x000D_ [GO:0005524]; GO:0032559; GO:0035639; GO:0030554; GO:0032555; GO:0043168; GO:1901265; GO:1901363; GO:0017076; GO:0032553; GO:0043167; GO:0097159; GO:0036094; GO:0000166; GO:0097367; GO:0005488; GO:0003674_x000D_ [GO:0006555]; GO:0000096; GO:0009066; G…	Pf00438, Pf02772, Pf02773	8	42.769	6.35397e+06	6.37067e+06	0.478372	15	8	15	8	20	6.22099e+06	7.17243e+06	0.478372	15	8	15	8	23	7.89881e+06	9.85014e+06	0.508906	18	10	18	10	25	6.1076e+06	6.71578e+06	0.508906	16	8	16	8	22	9.58943e+06	9.26118e+06	0.508906	17	9	17
2464			AT1G57660.1_x000D_; AT1G57860.1	AT1G57660.1|AT1G57860.1	Symbols: Translation protein SH3-like family protein chr1:21355567-21356364 FORWARD LENGTH=164<|>Symbols: Translation protein SH3-like family protein chr1:21430034-21430827 REVERSE LENGTH=164	RPL21E; RPL21F		[GO:0003735]; GO:0005198; GO:0003674_x000D_ [GO:0006412]; GO:0009059; GO:0019538; GO:0043043; GO:0010467; GO:0043170; GO:0044249; GO:1901576; GO:0044238; GO:1901564; GO:0006518; GO:0043604; GO:1901566; GO:0071704; GO:0009058; GO:0044237; GO:0008152; GO:0006807; GO:0043603; GO:0044271; GO:0009987; GO:0008150; GO:0034641	Pf01157	8	18.697	1.03337e+07	1.03609e+07	0.310976	7	1	7	1	8	1.06892e+07	1.2324e+07	0.310976	6	1	6	1	6	1.1783e+07	1.46939e+07	0.310976	8	1	8	1	11	7.85422e+06	8.63631e+06	0.310976	5	1	5	1	5	7.67223e+06	7.4096e+06	0.310976	7	1	7
2123			AT3G17300.1	AT3G17300.1	Symbols: unknown protein; Has 48 Blast hits to 48 proteins in 21 species: Archae - 0; Bacteria - 0; Metazoa - 0; Fungi - 0; Plants - 40; Viruses - 0; Other Eukaryotes - 8 (source: NCBI BLink). chr3:5907616-5908695 FORWARD LENGTH=91	EMB2786			Pf05347	5	10.425	4.08318e+06	4.09392e+06	0.428571	3	3	3	3	4	4.65483e+06	5.36674e+06	0.505495	4	4	4	4	5	5.08321e+06	6.33896e+06	0.637363	5	5	5	5	6	1.15689e+07	1.27209e+07	0.637363	1	1	1	1	1	1.70006e+06	1.64187e+06	0.637363	2	2	2
1979			AT1G65150.1_x000D_; AT1G65150.2	AT1G65150.1|AT1G65150.2	Symbols: TRAF-like family protein chr1:24204167-24205558 REVERSE LENGTH=296<|>Symbols: TRAF-like family protein chr1:24204167-24205558 REVERSE LENGTH=296				Pf00917	12	33.563	1.0677e+07	1.07051e+07	0.337838	10	10	10	10	13	1.00421e+07	1.15779e+07	0.378378	11	11	11	11	16	1.1562e+07	1.44182e+07	0.408784	12	12	12	12	17	5.50007e+06	6.04775e+06	0.408784	10	10	10	10	12	7.86821e+06	7.59888e+06	0.408784	11	11	11
22			AT4G24690.1	AT4G24690.1	Symbols: ubiquitin-associated (UBA)/TS-N domain-containing protein / octicosapeptide/Phox/Bemp1 (PB1) domain-containing protein chr4:12741191-12744202 FORWARD LENGTH=704	NBR1		[GO:0005773]; GO:0043231; GO:0005737; GO:0043227; GO:0043229; GO:0110165; GO:0005622; GO:0043226; GO:0005575_x000D_ [GO:0005776]; GO:0005773; GO:0043231; GO:0005737; GO:0043227; GO:0043229; GO:0110165; GO:0005622; GO:0043226; GO:0005575_x000D_ [GO:0008270]; GO:0046914; GO:0046872; GO:0043169; GO:0043167; GO:0036094; GO:0005488; GO:0003674_x000D_ [GO:0043130]; GO:0032182; GO:0005515; GO:0005488; G…	Pf00564, Pf00569, Pf16158	20	76.138	74557.1	74753	0	0	0	0	0	0	152113	175377	0	0	0	0	0	0	283636	353705	0	0	0	0	0	0	410332	451191	0.0610795	4	4	4	4	4	431626	416852	0.0838068	5	5	5
1446			AT5G53400.1	AT5G53400.1	Symbols: BOB1 HSP20-like chaperones superfamily protein chr5:21661588-21663383 FORWARD LENGTH=304	BOB1		[GO:0005737]; GO:0110165; GO:0005622; GO:0005575_x000D_ [GO:0006457]; GO:0009987; GO:0051604; GO:0008150; GO:0019538; GO:0010467; GO:0043170; GO:0044238; GO:1901564; GO:0009059; GO:0071704; GO:0008152; GO:0006807; GO:0044249; GO:1901576; GO:0009058; GO:0044237_x000D_ [GO:0009408]; GO:0006950; GO:0009266; GO:0050896; GO:0009628; GO:0008150_x000D_ [GO:0009555]; GO:0048229; GO:0007275; GO:0032501; G…	Pf04969	13	34.485	1.02824e+07	1.03094e+07	0.447368	14	14	14	14	20	1.07831e+07	1.24323e+07	0.447368	13	13	13	13	16	1.14663e+07	1.4299e+07	0.592105	17	17	17	17	20	3.91894e+06	4.30918e+06	0.592105	9	9	9	9	10	5.32953e+06	5.1471e+06	0.592105	11	11	11
1206	ü		cont_Q8N1N4.2	cont_Q8N1N4.2	Keratin, type II cytoskeletal 78	KRT78		[GO:0005829]; GO:0110165; GO:0005737; GO:0005575; GO:0005622_x000D_ [GO:0030280]; GO:0005198; GO:0003674_x000D_ [GO:0031424]; GO:0032501; GO:0030216; GO:0008150; GO:0009913; GO:0043588; GO:0030855; GO:0008544; GO:0048513; GO:0030154; GO:0060429; GO:0009888; GO:0048856; GO:0048869; GO:0032502; GO:0009987_x000D_ [GO:0045095]; GO:0005882; GO:0099513; GO:0045111; GO:0099512; GO:0005856; GO:0099081; G…	Pf00038, Pf16208	20	56.83	802101	804210	0.0846154	5	2	5	2	9	232793	268397	0.0980769	3	0	3	0	5	496964	619734	0.119231	4	1	4	1	6	1.14417e+07	1.2581e+07	0.411538	23	19	23	19	34	1.78552e+06	1.7244e+06	0.411538	14	11	14
1232			AT5G16760.1	AT5G16760.1	Symbols: Inositol 1,3,4-trisphosphate 5/6-kinase family protein chr5:5509890-5510849 FORWARD LENGTH=319	ITPK1		[GO:0000287]; GO:0046872; GO:0043169; GO:0043167; GO:0036094; GO:0005488; GO:0003674_x000D_ [GO:0005524]; GO:0032559; GO:0035639; GO:0030554; GO:0032555; GO:0043168; GO:1901265; GO:1901363; GO:0017076; GO:0032553; GO:0043167; GO:0097159; GO:0036094; GO:0000166; GO:0097367; GO:0005488; GO:0003674_x000D_ [GO:0010264]; GO:0032958; GO:0033517; GO:0043647; GO:0046173; GO:0090407; GO:0006796; GO:001963…	Pf05770, Pf17927	17	36.197	9.42947e+06	9.45426e+06	0.413793	14	14	14	14	21	1.09256e+07	1.25966e+07	0.510972	17	17	17	17	22	1.12149e+07	1.39855e+07	0.510972	15	15	15	15	20	1.14416e+07	1.25809e+07	0.510972	9	9	9	9	11	5.37661e+06	5.19257e+06	0.510972	12	12	12
1324			AT3G11910.1	AT3G11910.1	Symbols: UBP13 ubiquitin-specific protease 13 chr3:3761758-3770290 REVERSE LENGTH=1115	UBP13		[GO:0004843]; GO:0008234; GO:0101005; GO:0008233; GO:0019783; GO:0016787; GO:0140096; GO:0003824; GO:0003674_x000D_ [GO:0005634]; GO:0043231; GO:0043227; GO:0043229; GO:0043226; GO:0005622; GO:0110165; GO:0005575_x000D_ [GO:0005737]; GO:0110165; GO:0005622; GO:0005575_x000D_ [GO:0006508]; GO:0019538; GO:0043170; GO:0044238; GO:1901564; GO:0071704; GO:0008152; GO:0006807; GO:0008150_x000D_ [GO:000…	Pf00443, Pf00917, Pf12436, Pf14533	42	130.567	9.35204e+06	9.37662e+06	0.386547	39	22	39	22	57	1.03922e+07	1.19815e+07	0.417937	46	24	46	24	66	1.14304e+07	1.42542e+07	0.4287	49	26	49	26	71	4.83608e+06	5.31764e+06	0.4287	34	17	34	17	45	6.03233e+06	5.82584e+06	0.4287	36	20	36
438			AT1G52380.1	AT1G52380.1	Symbols: NUP50 (Nucleoporin 50 kDa) protein chr1:19509979-19511301 FORWARD LENGTH=440	NUP50A		[GO:0005643]; GO:0140513; GO:0005635; GO:0032991; GO:0005634; GO:0031967; GO:0012505; GO:0005575; GO:0043231; GO:0031975; GO:0043227; GO:0043229; GO:0110165; GO:0043226; GO:0005622_x000D_ [GO:0005654]; GO:0110165; GO:0031981; GO:0005575; GO:0070013; GO:0005634; GO:0043233; GO:0043229; GO:0043231; GO:0031974; GO:0043226; GO:0005622; GO:0043227_x000D_ [GO:0015031]; GO:0045184; GO:0071702; GO:007170…	Pf00638, Pf08911	16	46.564	9.58783e+06	9.61303e+06	0.318182	17	17	17	17	27	1.14075e+07	1.31522e+07	0.35	18	18	18	18	29	1.12738e+07	1.40589e+07	0.390909	20	20	20	20	27	4.68892e+06	5.15583e+06	0.390909	13	13	13	13	19	5.77218e+06	5.5746e+06	0.390909	17	17	17
1608			AT3G52140.1	AT3G52140.1	Symbols: tetratricopeptide repeat (TPR)-containing protein chr3:19333232-19341295 FORWARD LENGTH=1403			[GO:0003723]; GO:0003676; GO:0097159; GO:0005488; GO:0003674_x000D_ [GO:0005737]; GO:0110165; GO:0005622; GO:0005575_x000D_ [GO:0007005]; GO:0006996; GO:0016043; GO:0071840; GO:0009987; GO:0008150_x000D_ [GO:0051640]; GO:0051179; GO:0008150	Pf05303, Pf12807, Pf13236, Pf13424, Pf15044	45	153.17	5.55965e+06	5.57427e+06	0.213828	30	30	30	30	38	6.49201e+06	7.4849e+06	0.241625	34	34	34	34	44	6.86781e+06	8.56444e+06	0.30221	36	36	36	36	45	3.02385e+06	3.32496e+06	0.30221	29	29	29	29	35	4.06733e+06	3.92811e+06	0.314326	32	32	32
2247			AT1G33040.1	AT1G33040.1	Symbols: NACA5 nascent polypeptide-associated complex subunit alpha-like protein 5 chr1:11966547-11967696 FORWARD LENGTH=209			[GO:0005854]; GO:0032991; GO:0005737; GO:0005575; GO:0110165; GO:0005622_x000D_ [GO:0015031]; GO:0045184; GO:0071702; GO:0071705; GO:0008104; GO:0051234; GO:0006810; GO:0070727; GO:0051179; GO:0033036; GO:0051641; GO:0008150; GO:0009987	Pf01849, Pf19026	3	22.766	1.13523e+07	1.13822e+07	0.143541	3	3	3	3	5	1.08031e+07	1.24553e+07	0.143541	3	3	3	3	3	1.04529e+07	1.30352e+07	0.143541	3	3	3	3	4	6.42705e+06	7.06703e+06	0.143541	3	3	3	3	4	7.20711e+06	6.96041e+06	0.143541	2	2	2
247			AT3G46220.1	AT3G46220.1	Symbols: unknown protein; CONTAINS InterPro DOMAIN/s: Protein of unknown function DUF2042 (InterPro:IPR018611); Has 559 Blast hits to 533 proteins in 154 species: Archae - 3; Bacteria - 32; Metazoa - 305; Fungi - 42; Plants - 50; Viruses - 3; Other Eukaryotes - 124 (source: NCBI BLink). chr3:16979174-16983970 FORWARD LENGTH=804			[GO:0005789]; GO:0031090; GO:0042175; GO:0098827; GO:0016020; GO:0043227; GO:0012505; GO:0031984; GO:0005783; GO:0110165; GO:0043226; GO:0043229; GO:0043231; GO:0005737; GO:0005575; GO:0005622_x000D_ [GO:0032434]; GO:0061136; GO:2000058; GO:0042176; GO:1903050; GO:0009894; GO:0051246; GO:0030162; GO:0019222; GO:0051171; GO:0060255; GO:0080090; GO:0050789; GO:0065007; GO:0008150_x000D_ [GO:0034976…	Pf09743	30	89.018	1.08727e+06	1.09013e+06	0.0995025	6	6	6	6	6	1.46328e+06	1.68708e+06	0.131841	6	6	6	6	6	1.81688e+06	2.26573e+06	0.146766	8	8	8	8	8	695250	764480	0.146766	3	3	3	3	3	802251	774790	0.146766	4	4	4
1238			AT5G40370.1	AT5G40370.1	Symbols: Glutaredoxin family protein chr5:16147826-16149052 REVERSE LENGTH=111	GRXC2		[GO:0005737]; GO:0110165; GO:0005622; GO:0005575_x000D_ [GO:0015038]; GO:0015036; GO:0016667; GO:0016491; GO:0003824; GO:0003674_x000D_ [GO:0034599]; GO:0006979; GO:0062197; GO:0006950; GO:0033554; GO:0070887; GO:0050896; GO:0051716; GO:0042221; GO:0008150; GO:0009987	Pf00462	5	11.749	1.014e+07	1.01667e+07	0.414414	3	3	3	3	5	1.11621e+07	1.28692e+07	0.414414	3	3	3	3	4	1.0578e+07	1.31912e+07	0.621622	4	4	4	4	6	4.16763e+06	4.58262e+06	0.621622	2	2	2	2	3	5.37479e+06	5.19081e+06	0.621622	3	3	3
769			AT3G05900.1	AT3G05900.1	Symbols: neurofilament protein-related chr3:1761408-1763854 REVERSE LENGTH=673					42	73.41	7.532e+06	7.55179e+06	0.707281	39	39	39	39	46	9.51841e+06	1.09742e+07	0.763744	42	42	42	42	49	1.11512e+07	1.3906e+07	0.781575	41	41	41	41	51	6.6192e+06	7.27832e+06	0.781575	35	35	35	35	41	7.90742e+06	7.63674e+06	0.805349	42	42	42
2175			AT4G30190.1	AT4G30190.1	Symbols: AHA2, PMA2, HA2 H(+)-ATPase 2 chr4:14770820-14775920 REVERSE LENGTH=948	AHA2		[GO:0000287]; GO:0046872; GO:0043169; GO:0043167; GO:0036094; GO:0005488; GO:0003674_x000D_ [GO:0005524]; GO:0032559; GO:0035639; GO:0030554; GO:0032555; GO:0043168; GO:1901265; GO:1901363; GO:0017076; GO:0032553; GO:0043167; GO:0097159; GO:0036094; GO:0000166; GO:0097367; GO:0005488; GO:0003674_x000D_ [GO:0005886]; GO:0016020; GO:0071944; GO:0110165; GO:0005575_x000D_ [GO:0008553]; GO:0015078; G…	Pf00122, Pf00690, Pf00702	29	104.335	8.39072e+06	8.41277e+06	0.301688	26	6	26	6	38	9.64622e+06	1.11215e+07	0.369198	32	7	32	7	45	1.10685e+07	1.38029e+07	0.388186	32	8	32	8	43	5.58089e+06	6.13661e+06	0.388186	26	4	26	4	32	6.68458e+06	6.45577e+06	0.388186	29	5	29
2219			AT5G46750.1	AT5G46750.1	Symbols: AGD9 ARF-GAP domain 9 chr5:18969950-18971817 REVERSE LENGTH=402	AGD9		[GO:0005096]; GO:0008047; GO:0030695; GO:0030234; GO:0140677; GO:0060589; GO:0098772; GO:0003674_x000D_ [GO:0046872]; GO:0043169; GO:0043167; GO:0036094; GO:0005488; GO:0003674	Pf01412	10	43.523	1.0991e+07	1.10199e+07	0.313433	13	12	13	12	21	1.06484e+07	1.2277e+07	0.335821	14	12	14	12	22	1.07499e+07	1.34056e+07	0.335821	14	12	14	12	22	6.79769e+06	7.47457e+06	0.335821	12	11	12	11	19	8.52944e+06	8.23747e+06	0.335821	13	12	14
863			AT3G61220.2	AT3G61220.2	Symbols: NAD(P)-binding Rossmann-fold superfamily protein chr3:22663025-22664316 FORWARD LENGTH=303	SDR1		[GO:0005829]; GO:0110165; GO:0005737; GO:0005575; GO:0005622_x000D_ [GO:0006952]; GO:0006950; GO:0050896; GO:0008150_x000D_ [GO:0008106]; GO:0004033; GO:0016616; GO:0016614; GO:0016491; GO:0003824; GO:0003674_x000D_ [GO:0047501]; GO:0016616; GO:0016614; GO:0016491; GO:0003824; GO:0003674_x000D_ [GO:0047504]; GO:0016616; GO:0016614; GO:0016491; GO:0003824; GO:0003674	Pf00106, Pf13561	14	33.62	9.68261e+06	9.70806e+06	0.405941	14	14	14	14	22	9.98043e+06	1.15068e+07	0.432343	14	14	14	14	20	1.08756e+07	1.35623e+07	0.488449	18	18	18	18	24	5.64347e+06	6.20542e+06	0.488449	11	11	11	11	17	6.57822e+06	6.35304e+06	0.488449	12	12	12
2283			AT3G18780.2	AT3G18780.2; AT1G49240.1	Symbols: ACT2, DER1, LSR2, ENL2 actin 2 chr3:6475535-6476832 FORWARD LENGTH=377	ACT2		[GO:0005200]; GO:0005198; GO:0007010; GO:0003674; GO:0006996; GO:0016043; GO:0071840; GO:0009987; GO:0008150_x000D_ [GO:0005524]; GO:0032559; GO:0035639; GO:0030554; GO:0032555; GO:0043168; GO:1901265; GO:1901363; GO:0017076; GO:0032553; GO:0043167; GO:0097159; GO:0036094; GO:0000166; GO:0097367; GO:0005488; GO:0003674_x000D_ [GO:0005737]; GO:0110165; GO:0005622; GO:0005575_x000D_ [GO:0005856]; G…	Pf00022	9	41.85	9.59e+06	9.6152e+06	0.323607	11	4	11	4	17	9.94237e+06	1.1463e+07	0.366048	13	6	13	6	18	1.09455e+07	1.36495e+07	0.366048	12	6	12	6	17	5.84503e+06	6.42705e+06	0.366048	11	4	11	4	14	7.39688e+06	7.14368e+06	0.366048	13	6	13
2284			AT1G18660.3_x000D_; AT1G18660.2_x000D_; AT1G18660.1	AT1G18660.3|AT1G18660.2|AT1G18660.1	Symbols: zinc finger (C3HC4-type RING finger) family protein chr1:6421433-6425565 FORWARD LENGTH=486<|>Symbols: zinc finger (C3HC4-type RING finger) family protein chr1:6421433-6425565 FORWARD LENGTH=486<|>Symbols: zinc finger (C3HC4-type RING finger) family protein chr1:6421433-6425565 FORWARD LENGTH=486	IAP1		[GO:0005737]; GO:0110165; GO:0005622; GO:0005575_x000D_ [GO:0046872]; GO:0043169; GO:0043167; GO:0036094; GO:0005488; GO:0003674	Pf02190, Pf13923	20	55.372	7.70049e+06	7.72073e+06	0.22428	12	12	12	12	14	9.24503e+06	1.0659e+07	0.331276	18	18	18	18	23	1.0548e+07	1.31537e+07	0.331276	17	17	17	17	24	6.07314e+06	6.67788e+06	0.331276	11	11	11	11	15	6.97666e+06	6.73785e+06	0.331276	15	15	15
1529			AT2G35050.1	AT2G35050.1	Symbols: Protein kinase superfamily protein with octicosapeptide/Phox/Bem1p domain chr2:14769708-14774796 FORWARD LENGTH=1257			[GO:0004674]; GO:0004672; GO:0016301; GO:0016773; GO:0140096; GO:0016772; GO:0003824; GO:0016740; GO:0003674_x000D_ [GO:0004712]; GO:0004672; GO:0016301; GO:0016773; GO:0140096; GO:0016772; GO:0003824; GO:0016740; GO:0003674_x000D_ [GO:0005524]; GO:0032559; GO:0035639; GO:0030554; GO:0032555; GO:0043168; GO:1901265; GO:1901363; GO:0017076; GO:0032553; GO:0043167; GO:0097159; GO:0036094; GO:000016…	Pf00564, Pf07714	37	139.618	8.95414e+06	8.97768e+06	0.290374	32	27	32	27	46	1.01195e+07	1.16672e+07	0.307876	38	33	38	33	51	1.07054e+07	1.335e+07	0.327765	37	33	37	33	49	6.36695e+06	7.00095e+06	0.333333	32	28	32	28	47	7.82694e+06	7.55902e+06	0.333333	37	32	37
1603			AT4G18040.1	AT4G18040.1	Symbols: EIF4E, CUM1, AT.EIF4E1, eIF4E1 eukaryotic translation initiation factor 4E chr4:10016724-10018151 REVERSE LENGTH=235	EIF4E1		[GO:0000932]; GO:0036464; GO:0035770; GO:0005737; GO:0043232; GO:0099080; GO:0110165; GO:0005622; GO:0043228; GO:0043229; GO:0005575; GO:0043226_x000D_ [GO:0003723]; GO:0003676; GO:0097159; GO:0005488; GO:0003674_x000D_ [GO:0003743]; GO:0008135; GO:0006413; GO:0090079; GO:0006412; GO:0044237; GO:0003676; GO:0045182; GO:0009059; GO:0019538; GO:0043043; GO:0010467; GO:0008152; GO:0009987; GO:009715…	Pf01652	8	26.503	8.03145e+06	8.05256e+06	0.429787	8	8	8	8	9	9.12989e+06	1.05262e+07	0.52766	10	10	10	10	12	1.06945e+07	1.33365e+07	0.574468	12	12	12	12	15	4.71297e+06	5.18226e+06	0.574468	5	5	5	5	6	7.65897e+06	7.3968e+06	0.574468	8	8	8
999			AT4G27120.2_x000D_; AT4G27120.1	AT4G27120.2|AT4G27120.1	Symbols: CONTAINS InterPro DOMAIN/s: DDRGK domain (InterPro:IPR019153); Has 14775 Blast hits to 8764 proteins in 778 species: Archae - 29; Bacteria - 1878; Metazoa - 5164; Fungi - 1447; Plants - 582; Viruses - 164; Other Eukaryotes - 5511 (source: NCBI BLink). chr4:13602210-13604227 REVERSE LENGTH=298<|>Symbols: CONTAINS InterPro DOMAIN/s: DDRGK domain (InterPro:IPR019153); Has 30201 Blast hits t…				Pf09756	9	33.998	3.10237e+06	3.11053e+06	0.221477	7	7	7	7	7	3.43832e+06	3.96418e+06	0.221477	3	3	3	3	3	3.86732e+06	4.8227e+06	0.268456	6	6	6	6	7	706428	776772	0.268456	1	1	1	1	1	1.15747e+06	1.11785e+06	0.268456	4	4	4
2124			AT3G14990.1	AT3G14990.1	Symbols: Class I glutamine amidotransferase-like superfamily protein chr3:5047510-5049621 FORWARD LENGTH=392	DJ1A		[GO:0005634]; GO:0043231; GO:0043227; GO:0043229; GO:0043226; GO:0005622; GO:0110165; GO:0005575_x000D_ [GO:0005829]; GO:0110165; GO:0005737; GO:0005575; GO:0005622_x000D_ [GO:0019172]; GO:0016836; GO:0019249; GO:0061727; GO:0016835; GO:0006089; GO:0072330; GO:1901617; GO:0051596; GO:0016829; GO:0032787; GO:1901615; GO:0046394; GO:1901576; GO:0009438; GO:0042182; GO:0046185; GO:0003824; GO:001975…	Pf01965	7	41.831	9.32609e+06	9.35061e+06	0.147959	6	6	6	6	13	1.0565e+07	1.21808e+07	0.214286	7	7	7	7	14	1.0335e+07	1.28881e+07	0.260204	9	9	9	9	15	7.52637e+06	8.27581e+06	0.260204	6	6	6	6	13	7.9736e+06	7.70066e+06	0.260204	6	6	6
289	ü		cont_P04040	cont_P04040	Catalase OS=Homo sapiens GN=CAT PE=1 SV=3	CAT	CAT	[GO:0000302]; GO:0006979; GO:1901700; GO:0006950; GO:0042221; GO:0050896; GO:0008150_x000D_ [GO:0001657]; GO:0072164; GO:0035295; GO:0072163; GO:0048856; GO:0007275; GO:0072073; GO:0001823; GO:0032502; GO:0032501; GO:0060429; GO:0001822; GO:0008150; GO:0009888; GO:0048513; GO:0072001; GO:0048731_x000D_ [GO:0001666]; GO:0006950; GO:0036293; GO:0050896; GO:0070482; GO:0008150; GO:0009628_x000D_ [GO…	Pf00199, Pf06628	19	59.719	282183	282925	0	0	0	0	0	0	128890	148602	0	0	0	0	0	0	133575	166573	0	0	0	0	0	0	1.0564e+07	1.16159e+07	0.472486	23	23	23	23	29	565565	546205	0.472486	2	2	2
2551			AT5G47930.1	AT5G47930.1	Symbols: Zinc-binding ribosomal protein family protein chr5:19406423-19407329 REVERSE LENGTH=84	RPS27D		[GO:0003729]; GO:0003723; GO:0003676; GO:0097159; GO:0005488; GO:0003674_x000D_ [GO:0003735]; GO:0005198; GO:0003674_x000D_ [GO:0006412]; GO:0009059; GO:0019538; GO:0043043; GO:0010467; GO:0043170; GO:0044249; GO:1901576; GO:0044238; GO:1901564; GO:0006518; GO:0043604; GO:1901566; GO:0071704; GO:0009058; GO:0044237; GO:0008152; GO:0006807; GO:0043603; GO:0044271; GO:0009987; GO:0008150; GO:003464…	Pf01667	2	9.484	8.20931e+06	8.23089e+06	0.464286	3	2	3	2	4	9.92976e+06	1.14484e+07	0.464286	5	2	5	2	6	1.05212e+07	1.31204e+07	0.464286	4	2	4	2	5	5.58261e+06	6.13851e+06	0.464286	3	2	3	2	4	7.00856e+06	6.76865e+06	0.464286	3	2	3
1834			AT2G47710.1	AT2G47710.1	Symbols: Adenine nucleotide alpha hydrolases-like superfamily protein chr2:19555045-19555956 REVERSE LENGTH=162			[GO:0016787]; GO:0003824; GO:0003674	Pf00582	4	17.29	3.69173e+06	3.70144e+06	0.382716	4	4	4	4	5	4.63054e+06	5.33874e+06	0.382716	3	3	3	3	4	6.64305e+06	8.28415e+06	0.382716	2	2	2	2	3	5.21783e+06	5.7374e+06	0.382716	4	4	4	4	6	6.96188e+06	6.72357e+06	0.382716	5	5	5
328			AT2G31390.1	AT2G31390.1	Symbols: pfkB-like carbohydrate kinase family protein chr2:13383635-13386116 REVERSE LENGTH=325			[GO:0005524]; GO:0032559; GO:0035639; GO:0030554; GO:0032555; GO:0043168; GO:1901265; GO:1901363; GO:0017076; GO:0032553; GO:0043167; GO:0097159; GO:0036094; GO:0000166; GO:0097367; GO:0005488; GO:0003674_x000D_ [GO:0005829]; GO:0110165; GO:0005737; GO:0005575; GO:0005622_x000D_ [GO:0006000]; GO:0019318; GO:0005996; GO:0005975; GO:0044281; GO:0044238; GO:0071704; GO:0008152; GO:0008150_x000D_ [GO…	Pf00294	13	35.253	9.65819e+06	9.68358e+06	0.566154	18	17	18	17	28	9.33228e+06	1.07596e+07	0.566154	18	17	18	17	30	1.04442e+07	1.30243e+07	0.566154	16	15	16	15	27	2.42032e+06	2.66133e+06	0.566154	11	10	11	10	14	3.61016e+06	3.48658e+06	0.566154	12	11	12
1927			AT3G53040.1	AT3G53040.1	Symbols: late embryogenesis abundant protein, putative / LEA protein, putative chr3:19664797-19666405 REVERSE LENGTH=479			[GO:0010227]; GO:0003006; GO:0009838; GO:0048437; GO:0022414; GO:0032502; GO:0007275; GO:0099402; GO:0009908; GO:0008150; GO:0000003; GO:0032501; GO:0048856; GO:0048731; GO:0090567; GO:0009791; GO:0048367; GO:0048608; GO:0061458	Pf02987	13	52.053	7.70368e+06	7.72393e+06	0.292276	13	12	13	12	20	8.36866e+06	9.64856e+06	0.292276	13	12	13	12	18	8.6924e+06	1.08398e+07	0.323591	13	12	13	12	19	6.17713e+06	6.79222e+06	0.323591	13	12	13	12	19	7.18991e+06	6.9438e+06	0.323591	13	12	13
2145			AT5G16880.2_x000D_; AT5G16880.1	AT5G16880.2|AT5G16880.1	Symbols: Target of Myb protein 1 chr5:5549658-5551274 FORWARD LENGTH=407<|>Symbols: Target of Myb protein 1 chr5:5549658-5551274 FORWARD LENGTH=407	TOL1		[GO:0016020]; GO:0110165; GO:0005575_x000D_ [GO:0035091]; GO:0005543; GO:0008289; GO:0005488; GO:0003674_x000D_ [GO:0043130]; GO:0032182; GO:0005515; GO:0005488; GO:0003674_x000D_ [GO:0043328]; GO:0006886; GO:0032511; GO:0072666; GO:0043162; GO:0015031; GO:0046907; GO:0008104; GO:0032509; GO:0045324; GO:0072594; GO:0072665; GO:0006511; GO:0045184; GO:0071702; GO:0071705; GO:0006810; GO:0051641; G…	Pf00790, Pf03127	16	45.282	7.74932e+06	7.76968e+06	0.334152	13	13	13	13	18	9.6623e+06	1.11401e+07	0.420147	15	15	15	15	20	1.04072e+07	1.29782e+07	0.518427	16	16	16	16	22	3.3514e+06	3.68512e+06	0.518427	13	13	13	13	16	4.26696e+06	4.1209e+06	0.518427	11	11	11
2089			AT1G79830.4	AT1G79830.4	Symbols: GC5 golgin candidate 5 chr1:30028110-30033508 REVERSE LENGTH=976	GC5		[GO:0005737]; GO:0110165; GO:0005622; GO:0005575_x000D_ [GO:0005794]; GO:0043231; GO:0005737; GO:0012505; GO:0043227; GO:0043229; GO:0110165; GO:0005622; GO:0043226; GO:0005575	Pf12325, Pf12329	49	110.658	7.56661e+06	7.5865e+06	0.554303	49	49	49	49	60	9.07948e+06	1.04681e+07	0.61373	56	56	56	56	69	1.03546e+07	1.29127e+07	0.653689	55	55	55	55	71	5.77191e+06	6.34665e+06	0.67418	47	47	47	47	61	7.10909e+06	6.86574e+06	0.682377	48	48	48
2545			AT1G08720.1	AT1G08720.1	Symbols: EDR1, ATEDR1 Protein kinase superfamily protein chr1:2774089-2779077 FORWARD LENGTH=933	EDR1		[GO:0000165]; GO:0141124; GO:0035556; GO:0007165; GO:0009987; GO:0050794; GO:0007154; GO:0023052; GO:0051716; GO:0008150; GO:0050789; GO:0050896; GO:0065007_x000D_ [GO:0002229]; GO:0002239; GO:0098542; GO:0051707; GO:0006952; GO:0043207; GO:0044419; GO:0006950; GO:0009605; GO:0009607; GO:0008150; GO:0050896_x000D_ [GO:0004709]; GO:0004674; GO:0000165; GO:0004672; GO:0141124; GO:0016301; GO:001677…	Pf07714, Pf14381	10	103.524	8.45749e+06	8.47972e+06	0.0825295	6	6	6	6	6	5.64794e+06	6.51174e+06	0.0986066	7	7	7	7	7	7.0367e+06	8.77504e+06	0.139335	10	10	10	10	11	5.37972e+06	5.91541e+06	0.139335	7	7	7	7	7	9.37841e+06	9.05738e+06	0.139335	8	8	8
61			AT1G34430.1	AT1G34430.1	Symbols: EMB3003 2-oxoacid dehydrogenases acyltransferase family protein chr1:12588027-12590084 REVERSE LENGTH=465	EMB3003		[GO:0004742]; GO:0016418; GO:0140096; GO:0016407; GO:0016417; GO:0003824; GO:0016747; GO:0003674; GO:0016746; GO:0016740_x000D_ [GO:0006086]; GO:0006085; GO:0006090; GO:0006084; GO:0071616; GO:0032787; GO:0006637; GO:0009152; GO:0034030; GO:0034033; GO:0035384; GO:0043604; GO:0019752; GO:0009150; GO:0033875; GO:0034032; GO:0035383; GO:0043603; GO:0006164; GO:0009260; GO:0033866; GO:0072522; GO:00…	Pf00198, Pf00364, Pf02817	13	48.277	198183	198704	0	0	0	0	0	0	99942.6	115228	0	0	0	0	0	0	153945	191975	0	0	0	0	0	0	361937	397977	0.0709677	3	2	3	2	3	1.18698e+06	1.14635e+06	0.154839	6	5	6
2174			AT5G58060.1	AT5G58060.1	Symbols: YKT61, ATYKT61, ATGP1 SNARE-like superfamily protein chr5:23498277-23500128 FORWARD LENGTH=199	YKT61		[GO:0005484]; GO:0030674; GO:0061025; GO:0060090; GO:0061024; GO:0003674; GO:0016043; GO:0071840; GO:0009987; GO:0008150_x000D_ [GO:0005794]; GO:0043231; GO:0005737; GO:0012505; GO:0043227; GO:0043229; GO:0110165; GO:0005622; GO:0043226; GO:0005575_x000D_ [GO:0005886]; GO:0016020; GO:0071944; GO:0110165; GO:0005575_x000D_ [GO:0006888]; GO:0046907; GO:0048193; GO:0006810; GO:0051641; GO:0051649; G…	Pf00957, Pf13774	12	22.529	7.6148e+06	7.63482e+06	0.40201	7	7	7	7	10	7.89288e+06	9.10001e+06	0.447236	9	9	9	9	12	8.60785e+06	1.07343e+07	0.603015	10	10	10	10	15	8.70467e+06	9.57144e+06	0.603015	6	6	6	6	7	3.93749e+06	3.8027e+06	0.603015	6	6	6
1691			AT4G27870.1	AT4G27870.1	Symbols: Vacuolar iron transporter (VIT) family protein chr4:13878983-13882679 FORWARD LENGTH=761	MEBL		[GO:0005789]; GO:0031090; GO:0042175; GO:0098827; GO:0016020; GO:0043227; GO:0012505; GO:0031984; GO:0005783; GO:0110165; GO:0043226; GO:0043229; GO:0043231; GO:0005737; GO:0005575; GO:0005622		17	82.5	5.20773e+06	5.22142e+06	0.274639	14	14	14	14	21	6.29425e+06	7.25689e+06	0.363995	17	17	18	18	23	6.68668e+06	8.33856e+06	0.363995	16	16	16	16	22	3.02041e+06	3.32117e+06	0.363995	13	13	13	13	14	3.70611e+06	3.57925e+06	0.363995	15	15	15
2233			AT1G54270.1	AT1G54270.1	Symbols: EIF4A-2 eif4a-2 chr1:20260495-20262018 FORWARD LENGTH=412	TIF4A-2		[GO:0003724]; GO:0004386; GO:0008186; GO:0140098; GO:0140640; GO:0140657; GO:0003824; GO:0003674_x000D_ [GO:0003729]; GO:0003723; GO:0003676; GO:0097159; GO:0005488; GO:0003674_x000D_ [GO:0003743]; GO:0008135; GO:0006413; GO:0090079; GO:0006412; GO:0044237; GO:0003676; GO:0045182; GO:0009059; GO:0019538; GO:0043043; GO:0010467; GO:0008152; GO:0009987; GO:0097159; GO:0003674; GO:0006417; GO:004317…	Pf00270, Pf00271	15	46.733	7.9319e+06	7.95275e+06	0.315534	14	1	14	1	21	8.67613e+06	1.00031e+07	0.40534	19	2	20	2	27	1.02121e+07	1.27349e+07	0.40534	18	2	19	2	29	6.48605e+06	7.1319e+06	0.427184	18	3	18	3	23	8.67531e+06	8.37835e+06	0.427184	17	2	17
887	ü		cont_Q5D862	cont_Q5D862	Filaggrin-2 OS=Homo sapiens GN=FLG2 PE=1 SV=1	FLG2	FLG2	[GO:0001533]; GO:0005886; GO:0016020; GO:0071944; GO:0110165; GO:0005575_x000D_ [GO:0005198]; GO:0003674_x000D_ [GO:0005509]; GO:0046872; GO:0043169; GO:0043167; GO:0036094; GO:0005488; GO:0003674_x000D_ [GO:0005576]; GO:0110165; GO:0005575_x000D_ [GO:0005737]; GO:0110165; GO:0005622; GO:0005575_x000D_ [GO:0007155]; GO:0009987; GO:0008150_x000D_ [GO:0036457]; GO:0110165; GO:0005737; GO:0005575; G…	Pf01023	26	247.928	227566	228165	0.0167294	4	4	4	4	5	124567	143619	0.0167294	1	1	1	1	1	100788	125687	0.0167294	3	3	3	3	3	1.01442e+07	1.11543e+07	0.16353	40	40	44	44	92	392774	379329	0.16353	6	6	6
1871			AT5G28540.1	AT5G28540.1	Symbols: BIP1 heat shock protein 70 (Hsp 70) family protein chr5:10540665-10543274 REVERSE LENGTH=669	BIP1		[GO:0005524]; GO:0032559; GO:0035639; GO:0030554; GO:0032555; GO:0043168; GO:1901265; GO:1901363; GO:0017076; GO:0032553; GO:0043167; GO:0097159; GO:0036094; GO:0000166; GO:0097367; GO:0005488; GO:0003674_x000D_ [GO:0005788]; GO:0070013; GO:0005783; GO:0043233; GO:0043229; GO:0043231; GO:0005737; GO:0012505; GO:0031974; GO:0043226; GO:0005622; GO:0043227; GO:0110165; GO:0005575_x000D_ [GO:0016592…	Pf00012	27	73.584	8.02432e+06	8.04542e+06	0.396114	24	0	24	0	32	9.36949e+06	1.08025e+07	0.396114	24	0	24	0	33	1.01147e+07	1.26134e+07	0.455904	27	2	27	2	40	3.57589e+06	3.93196e+06	0.455904	17	0	17	0	24	4.4489e+06	4.29662e+06	0.455904	20	0	20
2547			AT4G34670.1	AT4G34670.1	Symbols: Ribosomal protein S3Ae chr4:16548724-16550222 FORWARD LENGTH=262	RPS3AB		[GO:0003729]; GO:0003723; GO:0003676; GO:0097159; GO:0005488; GO:0003674_x000D_ [GO:0003735]; GO:0005198; GO:0003674_x000D_ [GO:0006412]; GO:0009059; GO:0019538; GO:0043043; GO:0010467; GO:0043170; GO:0044249; GO:1901576; GO:0044238; GO:1901564; GO:0006518; GO:0043604; GO:1901566; GO:0071704; GO:0009058; GO:0044237; GO:0008152; GO:0006807; GO:0043603; GO:0044271; GO:0009987; GO:0008150; GO:003464…	Pf01015	8	29.785	8.64756e+06	8.67029e+06	0.534351	16	9	16	9	23	7.98901e+06	9.21085e+06	0.591603	18	11	18	11	22	8.84127e+06	1.10254e+07	0.591603	17	10	17	10	21	6.15976e+06	6.77312e+06	0.591603	16	10	16	10	21	7.21593e+06	6.96892e+06	0.591603	17	10	17
291			AT4G29390.1_x000D_; AT5G56670.1_x000D_; AT2G19750.1	AT4G29390.1|AT5G56670.1|AT2G19750.1	Symbols: Ribosomal protein S30 family protein chr4:14465212-14465902 REVERSE LENGTH=62<|>Symbols: Ribosomal protein S30 family protein chr5:22935413-22935981 REVERSE LENGTH=62<|>Symbols: Ribosomal protein S30 family protein chr2:8515037-8515806 FORWARD LENGTH=62	RPS30A; RPS30B; RPS30C		[GO:0003729]; GO:0003723; GO:0003676; GO:0097159; GO:0005488; GO:0003674_x000D_ [GO:0003735]; GO:0005198; GO:0003674_x000D_ [GO:0006412]; GO:0009059; GO:0019538; GO:0043043; GO:0010467; GO:0043170; GO:0044249; GO:1901576; GO:0044238; GO:1901564; GO:0006518; GO:0043604; GO:1901566; GO:0071704; GO:0009058; GO:0044237; GO:0008152; GO:0006807; GO:0043603; GO:0044271; GO:0009987; GO:0008150; GO:0034641	Pf04758	2	6.883	1.11939e+06	1.12234e+06	0.112903	1	1	1	1	1	1.18404e+06	1.36513e+06	0.112903	1	1	1	1	1	1.63156e+06	2.03462e+06	0.112903	1	1	1	1	1	1.30364e+06	1.43345e+06	0.112903	1	1	1	1	1	1.07215e+06	1.03545e+06	0.112903	1	1	1
1688			AT2G31570.1	AT2G31570.1	Symbols: ATGPX2, GPX2 glutathione peroxidase 2 chr2:13438211-13439775 REVERSE LENGTH=169	GPX2		[GO:0004602]; GO:0004601; GO:0016209; GO:0016684; GO:0003674; GO:0098869; GO:0016491; GO:1990748; GO:0003824; GO:0009987; GO:0098754; GO:0097237; GO:0008150; GO:0009636; GO:0070887; GO:0042221; GO:0051716; GO:0050896_x000D_ [GO:0005634]; GO:0043231; GO:0043227; GO:0043229; GO:0043226; GO:0005622; GO:0110165; GO:0005575_x000D_ [GO:0005829]; GO:0110165; GO:0005737; GO:0005575; GO:0005622_x000D_ [GO…	Pf00255	10	18.933	9.80418e+06	9.82995e+06	0.431953	8	7	8	7	9	9.78088e+06	1.12768e+07	0.52071	11	10	11	10	12	9.9574e+06	1.24173e+07	0.52071	9	8	9	8	11	5.84264e+06	6.42443e+06	0.52071	6	5	6	5	6	6.59714e+06	6.37132e+06	0.52071	9	8	9
2261			AT5G51180.2_x000D_; AT5G51180.1	AT5G51180.2|AT5G51180.1	Symbols: alpha/beta-Hydrolases superfamily protein chr5:20797360-20799929 FORWARD LENGTH=357<|>Symbols: alpha/beta-Hydrolases superfamily protein chr5:20797360-20799929 FORWARD LENGTH=357	MWD22.12			Pf05057	14	40.018	3.52252e+06	3.53178e+06	0.294118	8	8	8	8	9	4.93735e+06	5.69246e+06	0.316527	9	9	9	9	10	7.16996e+06	8.94122e+06	0.484594	14	14	14	14	17	6.23025e+06	6.85063e+06	0.484594	14	14	14	14	16	7.74929e+06	7.48403e+06	0.484594	15	15	15
2582			AT2G28150.1	AT2G28150.1	Symbols: Domain of unknown function (DUF966) chr2:12000015-12002227 FORWARD LENGTH=540	SOK3		[GO:0007049]; GO:0009987; GO:0008150_x000D_ [GO:0009925]; GO:0098590; GO:0045178; GO:0016020; GO:0005886; GO:0110165; GO:0071944; GO:0005575_x000D_ [GO:0042803]; GO:0042802; GO:0046983; GO:0005515; GO:0005488; GO:0003674_x000D_ [GO:0051258]; GO:0065003; GO:0022607; GO:0043933; GO:0016043; GO:0044085; GO:0071840; GO:0009987; GO:0008150_x000D_ [GO:0051301]; GO:0009987; GO:0008150_x000D_ [GO:0051302…	Pf06136	22	60.047	9.09162e+06	9.11552e+06	0.37037	18	18	18	18	23	9.29049e+06	1.07114e+07	0.431481	19	19	19	19	25	9.69363e+06	1.20884e+07	0.431481	19	19	19	19	22	6.8168e+06	7.49559e+06	0.431481	19	19	19	19	22	8.16394e+06	7.88449e+06	0.448148	19	19	19
2518			AT3G09440.1_x000D_; AT3G09440.2	AT3G09440.1|AT3G09440.2	Symbols: Heat shock protein 70 (Hsp 70) family protein chr3:2903434-2905632 REVERSE LENGTH=649<|>Symbols: Heat shock protein 70 (Hsp 70) family protein chr3:2903434-2905632 REVERSE LENGTH=649	HSP70-3		[GO:0002020]; GO:0019899; GO:0005515; GO:0005488; GO:0003674_x000D_ [GO:0003729]; GO:0003723; GO:0003676; GO:0097159; GO:0005488; GO:0003674_x000D_ [GO:0005524]; GO:0032559; GO:0035639; GO:0030554; GO:0032555; GO:0043168; GO:1901265; GO:1901363; GO:0017076; GO:0032553; GO:0043167; GO:0097159; GO:0036094; GO:0000166; GO:0097367; GO:0005488; GO:0003674_x000D_ [GO:0009408]; GO:0006950; GO:0009266; G…	Pf00012	14	71.103	6.18768e+06	6.20395e+06	0.511556	41	11	43	11	82	7.28611e+06	8.40045e+06	0.550077	45	13	47	13	77	7.95361e+06	9.91847e+06	0.550077	44	13	45	13	76	6.97681e+06	7.67154e+06	0.550077	45	12	47	12	93	8.82006e+06	8.51815e+06	0.560863	47	15	49
2437			AT3G23540.1	AT3G23540.1	Symbols: alpha/beta-Hydrolases superfamily protein chr3:8443665-8448070 FORWARD LENGTH=566				Pf00561	14	62.981	5.95892e+06	5.97458e+06	0.249117	11	11	11	11	17	7.67911e+06	8.85355e+06	0.298587	12	12	12	12	18	9.77827e+06	1.21939e+07	0.321555	13	13	13	13	17	5.44861e+06	5.99116e+06	0.321555	9	9	9	9	12	6.15865e+06	5.94784e+06	0.321555	12	12	12
1179			AT1G80940.1	AT1G80940.1	Symbols: unknown protein; Has 30201 Blast hits to 17322 proteins in 780 species: Archae - 12; Bacteria - 1396; Metazoa - 17338; Fungi - 3422; Plants - 5037; Viruses - 0; Other Eukaryotes - 2996 (source: NCBI BLink). chr1:30410959-30411943 FORWARD LENGTH=213			[GO:0009909]; GO:0048580; GO:0048831; GO:2000241; GO:2000026; GO:0050793; GO:0050789; GO:0051239; GO:0065007; GO:0008150_x000D_ [GO:0016301]; GO:0016772; GO:0016740; GO:0003824; GO:0003674_x000D_ [GO:0016310]; GO:0006796; GO:0006793; GO:0044237; GO:0008152; GO:0009987; GO:0008150		10	24.228	3.27004e+06	3.27864e+06	0.342723	5	5	5	5	6	3.2387e+06	3.73403e+06	0.413146	6	6	6	6	7	3.43765e+06	4.28689e+06	0.413146	4	4	4	4	5	1.68221e+06	1.84972e+06	0.413146	5	5	5	5	7	2.33995e+06	2.25985e+06	0.413146	6	6	6
1052			AT1G65960.2	AT1G65960.2	Symbols: GAD2 glutamate decarboxylase 2 chr1:24552094-24557253 FORWARD LENGTH=494	GAD2		[GO:0004351]; GO:0016831; GO:0016830; GO:0016829; GO:0003824; GO:0003674_x000D_ [GO:0005516]; GO:0005515; GO:0005488; GO:0003674_x000D_ [GO:0006536]; GO:0009064; GO:0043648; GO:0170033; GO:0170039; GO:0019752; GO:1901605; GO:0006520; GO:1901564; GO:0043436; GO:0044238; GO:0071704; GO:0006807; GO:0006082; GO:0008152; GO:0044237; GO:0044281; GO:0008150; GO:0009987_x000D_ [GO:0006807]; GO:0008152; G…	Pf00282	13	56.105	7.80883e+06	7.82936e+06	0.214575	11	8	11	8	13	8.67571e+06	1.00026e+07	0.242915	10	8	10	8	14	9.70925e+06	1.21078e+07	0.352227	18	16	18	16	24	3.32225e+06	3.65306e+06	0.352227	10	7	10	7	12	4.03712e+06	3.89892e+06	0.352227	10	8	10
539			AT1G77760.1	AT1G77760.1	Symbols: NIA1, GNR1, NR1 nitrate reductase 1 chr1:29236005-29239367 REVERSE LENGTH=917	NIA1		[GO:0005829]; GO:0110165; GO:0005737; GO:0005575; GO:0005622_x000D_ [GO:0006809]; GO:0044271; GO:0046209; GO:0034641; GO:0044249; GO:2001057; GO:0006807; GO:0044237; GO:0009058; GO:0008152; GO:0009987; GO:0008150_x000D_ [GO:0008940]; GO:0016661; GO:0016491; GO:0003824; GO:0003674_x000D_ [GO:0009416]; GO:0009314; GO:0009628; GO:0050896; GO:0008150_x000D_ [GO:0009635]; GO:0006950; GO:0009636; GO:00…	Pf00173, Pf00174, Pf00175, Pf00970, Pf03404	23	102.975	7.60955e+06	7.62955e+06	0.329335	29	26	29	26	40	8.06528e+06	9.29878e+06	0.329335	27	24	27	24	33	9.69829e+06	1.20942e+07	0.375136	30	27	30	27	37	1.91738e+06	2.10831e+06	0.375136	17	15	17	15	21	2.55291e+06	2.46553e+06	0.375136	15	13	15
550			AT5G15960.1	AT5G15960.1	Symbols: KIN1 stress-responsive protein (KIN1) / stress-induced protein (KIN1) chr5:5209992-5210473 FORWARD LENGTH=66	KIN1		[GO:0006970]; GO:0006950; GO:0009628; GO:0050896; GO:0008150_x000D_ [GO:0009409]; GO:0006950; GO:0009266; GO:0050896; GO:0009628; GO:0008150_x000D_ [GO:0009414]; GO:0006950; GO:0009415; GO:0050896; GO:0001101; GO:0009628; GO:0010035; GO:1901700; GO:0008150; GO:0042221_x000D_ [GO:0009631]; GO:0009409; GO:0006950; GO:0009266; GO:0050896; GO:0009628; GO:0008150_x000D_ [GO:0009737]; GO:0009725; GO:00…		2	6.491	9.69753e+06	9.72302e+06	0.484848	3	2	3	2	7	8.78237e+06	1.01255e+07	0.484848	3	2	3	2	6	8.53563e+06	1.06443e+07	0.484848	3	2	3	2	6	5.04797e+06	5.55062e+06	0.484848	3	2	3	2	6	5.42203e+06	5.23643e+06	0.484848	3	2	3
2535			AT2G31610.1	AT2G31610.1	Symbols: Ribosomal protein S3 family protein chr2:13450384-13451669 FORWARD LENGTH=250	RPS3A		[GO:0003729]; GO:0003723; GO:0003676; GO:0097159; GO:0005488; GO:0003674_x000D_ [GO:0003735]; GO:0005198; GO:0003674_x000D_ [GO:0006412]; GO:0009059; GO:0019538; GO:0043043; GO:0010467; GO:0043170; GO:0044249; GO:1901576; GO:0044238; GO:1901564; GO:0006518; GO:0043604; GO:1901566; GO:0071704; GO:0009058; GO:0044237; GO:0008152; GO:0006807; GO:0043603; GO:0044271; GO:0009987; GO:0008150; GO:0034641	Pf00189, Pf07650	10	27.502	7.70627e+06	7.72652e+06	0.516	13	2	13	2	16	7.8907e+06	9.09751e+06	0.516	12	3	12	3	14	9.63121e+06	1.20105e+07	0.544	15	3	15	3	17	4.50948e+06	4.95852e+06	0.544	11	1	11	1	12	5.1896e+06	5.01196e+06	0.544	10	2	10
1478			AT2G25070.1	AT2G25070.1	Symbols: Protein phosphatase 2C family protein chr2:10663517-10665366 REVERSE LENGTH=355	PPC4-2		[GO:0017018]; GO:0004722; GO:0004721; GO:0016791; GO:0140096; GO:0042578; GO:0003824; GO:0016788; GO:0003674; GO:0016787_x000D_ [GO:0046872]; GO:0043169; GO:0043167; GO:0036094; GO:0005488; GO:0003674	Pf00481	12	39.329	7.31539e+06	7.33462e+06	0.332394	11	9	11	9	18	7.95402e+06	9.17051e+06	0.332394	10	9	10	9	15	9.61071e+06	1.19849e+07	0.397183	12	10	12	10	16	3.84822e+06	4.23142e+06	0.397183	9	8	9	8	11	4.6392e+06	4.4804e+06	0.397183	9	8	9
1307			AT5G15810.1	AT5G15810.1	Symbols: N2,N2-dimethylguanosine tRNA methyltransferase chr5:5157798-5161121 FORWARD LENGTH=691			[GO:0000049]; GO:0003723; GO:0003676; GO:0097159; GO:0005488; GO:0003674_x000D_ [GO:0004809]_x000D_ [GO:0030488]; GO:0001510; GO:0006400; GO:0009451; GO:0043414; GO:0008033; GO:0016070; GO:0043412; GO:0032259; GO:0006399; GO:0034470; GO:0090304; GO:0043170; GO:0008152; GO:0034660; GO:0006396; GO:0006139; GO:0071704; GO:0008150; GO:0010467; GO:0006725; GO:0034641; GO:0044238; GO:0046483; GO:190136…	Pf02005	20	76.951	7.30214e+06	7.32134e+06	0.296671	20	14	20	14	26	8.40722e+06	9.69303e+06	0.342981	23	16	23	16	30	9.49297e+06	1.18381e+07	0.370478	23	16	23	16	30	4.70564e+06	5.17421e+06	0.370478	18	13	18	13	21	5.91306e+06	5.71065e+06	0.370478	21	15	21
1088			AT5G14720.1	AT5G14720.1	Symbols: Protein kinase superfamily protein chr5:4748212-4752642 REVERSE LENGTH=674			[GO:0004672]; GO:0016301; GO:0016773; GO:0140096; GO:0016772; GO:0003824; GO:0016740; GO:0003674_x000D_ [GO:0005524]; GO:0032559; GO:0035639; GO:0030554; GO:0032555; GO:0043168; GO:1901265; GO:1901363; GO:0017076; GO:0032553; GO:0043167; GO:0097159; GO:0036094; GO:0000166; GO:0097367; GO:0005488; GO:0003674_x000D_ [GO:0005886]; GO:0016020; GO:0071944; GO:0110165; GO:0005575_x000D_ [GO:0016310]; G…	Pf00069	24	75.317	8.22106e+06	8.24267e+06	0.39911	25	23	26	24	36	8.94965e+06	1.03184e+07	0.489614	28	26	28	26	44	9.47814e+06	1.18196e+07	0.489614	29	27	29	27	38	5.00336e+06	5.50157e+06	0.489614	28	27	28	27	34	6.0978e+06	5.88907e+06	0.489614	29	28	29
1056			AT3G25230.2	AT3G25230.2	Symbols: ROF1, ATFKBP62, FKBP62 rotamase FKBP 1 chr3:9188257-9191175 FORWARD LENGTH=562	ROF1		[GO:0003755]; GO:0016859; GO:0140096; GO:0016853; GO:0003824; GO:0003674_x000D_ [GO:0005634]; GO:0043231; GO:0043227; GO:0043229; GO:0043226; GO:0005622; GO:0110165; GO:0005575_x000D_ [GO:0005737]; GO:0110165; GO:0005622; GO:0005575_x000D_ [GO:0006970]; GO:0006950; GO:0009628; GO:0050896; GO:0008150_x000D_ [GO:0009408]; GO:0006950; GO:0009266; GO:0050896; GO:0009628; GO:0008150_x000D_ [GO:0009611…	Pf00254, Pf00515	16	62.872	9.24814e+06	9.27245e+06	0.298932	16	16	16	16	20	9.38092e+06	1.08156e+07	0.346975	17	17	17	17	20	9.33266e+06	1.16382e+07	0.346975	17	17	17	17	19	3.09859e+06	3.40713e+06	0.346975	11	11	11	11	12	3.83664e+06	3.70531e+06	0.346975	15	15	15
1774			AT4G34270.1	AT4G34270.1	Symbols: TIP41-like family protein chr4:16404138-16406153 REVERSE LENGTH=290	TIP41L		[GO:0005634]; GO:0043231; GO:0043227; GO:0043229; GO:0043226; GO:0005622; GO:0110165; GO:0005575_x000D_ [GO:0005737]; GO:0110165; GO:0005622; GO:0005575_x000D_ [GO:0031929]; GO:0035556; GO:0007165; GO:0009987; GO:0050794; GO:0007154; GO:0023052; GO:0051716; GO:0008150; GO:0050789; GO:0050896; GO:0065007	Pf04176	10	33.054	7.78958e+06	7.81005e+06	0.431034	11	11	11	11	17	7.94277e+06	9.15753e+06	0.431034	11	11	11	11	17	9.34197e+06	1.16498e+07	0.431034	12	12	12	12	16	3.50187e+06	3.85057e+06	0.431034	8	8	8	8	10	5.02732e+06	4.85524e+06	0.431034	9	9	9
1962			AT2G03750.1	AT2G03750.1	Symbols: P-loop containing nucleoside triphosphate hydrolases superfamily protein chr2:1147968-1149023 REVERSE LENGTH=351	SOT11		[GO:0005737]; GO:0110165; GO:0005622; GO:0005575_x000D_ [GO:0008146]; GO:0016782; GO:0016740; GO:0003824; GO:0003674	Pf00685	10	40.812	3.91467e+06	3.92496e+06	0.216524	8	8	8	8	10	5.17118e+06	5.96206e+06	0.216524	7	7	7	7	8	5.70744e+06	7.1174e+06	0.247863	9	9	9	9	10	6.87579e+06	7.56046e+06	0.250712	10	10	10	10	12	8.0358e+06	7.76073e+06	0.250712	10	10	10
419			AT5G46860.1	AT5G46860.1	Symbols: VAM3, ATVAM3, SYP22, ATSYP22, SGR3 Syntaxin/t-SNARE family protein chr5:19012342-19013795 REVERSE LENGTH=268	SYP22		[GO:0000325]; GO:0005773; GO:0043231; GO:0005737; GO:0043227; GO:0043229; GO:0110165; GO:0005622; GO:0043226; GO:0005575_x000D_ [GO:0005484]; GO:0030674; GO:0061025; GO:0060090; GO:0061024; GO:0003674; GO:0016043; GO:0071840; GO:0009987; GO:0008150_x000D_ [GO:0006886]; GO:0015031; GO:0046907; GO:0008104; GO:0045184; GO:0071702; GO:0071705; GO:0006810; GO:0051641; GO:0051649; GO:0070727; GO:005123…	Pf05739, Pf14523	9	29.463	3.27262e+06	3.28122e+06	0.220149	4	4	4	4	5	3.80449e+06	4.38634e+06	0.253731	5	5	5	5	5	3.75747e+06	4.68572e+06	0.253731	5	5	5	5	5	1.27116e+06	1.39774e+06	0.253731	3	3	3	3	3	1.55068e+06	1.4976e+06	0.253731	3	3	3
1167			AT1G59870.1	AT1G59870.1	Symbols: PEN3, PDR8, ATPDR8, ABCG36, ATABCG36 ABC-2 and Plant PDR ABC-type transporter family protein chr1:22034661-22039844 FORWARD LENGTH=1469	ABCG36		[GO:0002229]; GO:0002239; GO:0098542; GO:0051707; GO:0006952; GO:0043207; GO:0044419; GO:0006950; GO:0009605; GO:0009607; GO:0008150; GO:0050896_x000D_ [GO:0002237]; GO:0010033; GO:0043207; GO:0009617; GO:0042221; GO:0009605; GO:0009607; GO:0051707; GO:0050896; GO:0044419; GO:0008150_x000D_ [GO:0002238]; GO:0010033; GO:0043207; GO:0009620; GO:0042221; GO:0009605; GO:0009607; GO:0051707; GO:005089…	Pf00005, Pf01061, Pf08370, Pf14510, Pf19055	41	164.975	3.03934e+06	3.04732e+06	0.142954	21	9	21	9	30	3.89684e+06	4.49282e+06	0.21307	28	14	28	14	38	4.7841e+06	5.96596e+06	0.241661	30	15	30	15	42	2.40935e+06	2.64926e+06	0.241661	24	12	24	12	30	3.00131e+06	2.89857e+06	0.241661	25	13	25
2399			AT5G13850.1	AT5G13850.1	Symbols: NACA3 nascent polypeptide-associated complex subunit alpha-like protein 3 chr5:4471361-4472676 FORWARD LENGTH=204			[GO:0005854]; GO:0032991; GO:0005737; GO:0005575; GO:0110165; GO:0005622_x000D_ [GO:0015031]; GO:0045184; GO:0071702; GO:0071705; GO:0008104; GO:0051234; GO:0006810; GO:0070727; GO:0051179; GO:0033036; GO:0051641; GO:0008150; GO:0009987	Pf01849, Pf19026	2	22.044	8.2229e+06	8.24451e+06	0.196078	4	2	4	2	7	9.15183e+06	1.05515e+07	0.196078	4	2	4	2	6	8.16161e+06	1.01779e+07	0.196078	4	2	4	2	6	3.65832e+06	4.0226e+06	0.196078	2	1	2	1	3	4.57127e+06	4.4148e+06	0.196078	3	1	3
904			AT5G64330.1	AT5G64330.1	Symbols: NPH3, RPT3, JK218 Phototropic-responsive NPH3 family protein chr5:25727568-25730225 FORWARD LENGTH=746	RPT3		[GO:0005886]; GO:0016020; GO:0071944; GO:0110165; GO:0005575_x000D_ [GO:0009638]; GO:0009606; GO:0009637; GO:0009605; GO:0009416; GO:0050896; GO:0009314; GO:0008150; GO:0009628_x000D_ [GO:0009785]; GO:0030522; GO:0071483; GO:0007165; GO:0009637; GO:0071482; GO:0009987; GO:0050794; GO:0007154; GO:0023052; GO:0051716; GO:0009416; GO:0071478; GO:0008150; GO:0050789; GO:0050896; GO:0009314; GO:007121…	Pf03000	28	81.821	5.46962e+06	5.48399e+06	0.324397	23	23	23	23	24	6.53401e+06	7.53333e+06	0.380697	26	26	26	26	28	8.95531e+06	1.11676e+07	0.436997	28	28	28	28	31	4.14469e+06	4.5574e+06	0.436997	21	21	21	21	23	5.25057e+06	5.07084e+06	0.436997	24	24	24
2291			AT5G14670.1	AT5G14670.1	Symbols: ATARFA1B, ARFA1B ADP-ribosylation factor A1B chr5:4729319-4730495 FORWARD LENGTH=188	ARFA1B		[GO:0003729]; GO:0003723; GO:0003676; GO:0097159; GO:0005488; GO:0003674_x000D_ [GO:0003924]; GO:0017111; GO:0016462; GO:0016818; GO:0016817; GO:0016787; GO:0003824; GO:0003674_x000D_ [GO:0005525]; GO:0032561; GO:0035639; GO:0019001; GO:0032555; GO:0043168; GO:1901265; GO:1901363; GO:0017076; GO:0032553; GO:0043167; GO:0097159; GO:0036094; GO:0000166; GO:0097367; GO:0005488; GO:0003674_x000D_ [GO…	Pf00025	5	21.521	7.23544e+06	7.25445e+06	0.37766	5	5	5	5	7	7.68648e+06	8.86205e+06	0.420213	7	7	7	7	9	9.14345e+06	1.14022e+07	0.457447	7	7	7	7	10	3.46269e+06	3.8075e+06	0.457447	5	5	5	5	7	5.09022e+06	4.91598e+06	0.457447	5	5	5
2062			AT2G19480.1	AT2G19480.1	Symbols: NFA02, NFA2, NAP1;2 nucleosome assembly protein 1;2 chr2:8438601-8441040 FORWARD LENGTH=379	NAP1;2		[GO:0000724]; GO:0000725; GO:0006302; GO:0006281; GO:0006310; GO:0006259; GO:0006974; GO:0090304; GO:0033554; GO:0006139; GO:0043170; GO:0006950; GO:0051716; GO:0006725; GO:0034641; GO:0044238; GO:0046483; GO:1901360; GO:0071704; GO:0050896; GO:0009987; GO:0044237; GO:0006807; GO:0008152; GO:0008150_x000D_ [GO:0005634]; GO:0043231; GO:0043227; GO:0043229; GO:0043226; GO:0005622; GO:0110165; GO:00…	Pf00956	9	43.516	8.29036e+06	8.31215e+06	0.348285	12	10	12	10	15	8.42241e+06	9.71053e+06	0.348285	12	10	12	10	15	9.05127e+06	1.12873e+07	0.348285	13	11	13	11	16	4.81258e+06	5.2918e+06	0.348285	10	8	10	8	11	5.99476e+06	5.78955e+06	0.348285	12	10	12
1244			AT1G43690.1	AT1G43690.1	Symbols: ubiquitin interaction motif-containing protein chr1:16478519-16482589 FORWARD LENGTH=599			[GO:0004843]; GO:0008234; GO:0101005; GO:0008233; GO:0019783; GO:0016787; GO:0140096; GO:0003824; GO:0003674_x000D_ [GO:1990380]; GO:0101005; GO:0019783; GO:0008233; GO:0016787; GO:0140096; GO:0003824; GO:0003674	Pf13898	18	65.422	7.22013e+06	7.23911e+06	0.33222	20	20	20	20	29	9.03962e+06	1.04221e+07	0.352254	22	22	22	22	28	8.26609e+06	1.03081e+07	0.352254	21	21	21	21	31	3.52063e+06	3.87121e+06	0.352254	16	16	16	16	19	4.65869e+06	4.49922e+06	0.352254	20	20	20
591			AT5G15650.1	AT5G15650.1	Symbols: RGP2, ATRGP2 reversibly glycosylated polypeptide 2 chr5:5092203-5094093 FORWARD LENGTH=360	RGP2		[GO:0003735]; GO:0005198; GO:0003674_x000D_ [GO:0005794]; GO:0043231; GO:0005737; GO:0012505; GO:0043227; GO:0043229; GO:0110165; GO:0005622; GO:0043226; GO:0005575_x000D_ [GO:0005829]; GO:0110165; GO:0005737; GO:0005575; GO:0005622_x000D_ [GO:0009555]; GO:0048229; GO:0007275; GO:0032501; GO:0048856; GO:0008150; GO:0032502_x000D_ [GO:0009832]; GO:0042546; GO:0071669; GO:0044085; GO:0071554; GO:00…	Pf03214	15	40.864	6.90569e+06	6.92384e+06	0.377778	13	2	13	2	15	8.0858e+06	9.32245e+06	0.458333	15	4	15	4	18	8.99848e+06	1.12215e+07	0.458333	15	4	15	4	18	2.51241e+06	2.76258e+06	0.458333	10	1	10	1	11	3.57092e+06	3.44869e+06	0.458333	11	1	11
459			AT5G20200.1	AT5G20200.1	Symbols: nucleoporin-related chr5:6816776-6821620 FORWARD LENGTH=762			[GO:0005635]; GO:0031967; GO:0005634; GO:0012505; GO:0031975; GO:0043227; GO:0043229; GO:0043231; GO:0110165; GO:0043226; GO:0005622; GO:0005575		22	81.635	3.59953e+06	3.609e+06	0.34252	21	21	21	21	26	4.12102e+06	4.75129e+06	0.34252	21	21	21	21	28	4.38236e+06	5.46497e+06	0.364829	25	25	25	25	31	2.21517e+06	2.43574e+06	0.375328	20	20	20	20	26	2.79262e+06	2.69703e+06	0.375328	21	21	21
917			AT3G24170.3_x000D_; AT3G24170.1_x000D_; AT3G24170.2	AT3G24170.3|AT3G24170.1|AT3G24170.2	Symbols: ATGR1, GR1 glutathione-disulfide reductase chr3:8729762-8734115 REVERSE LENGTH=499<|>Symbols: ATGR1, GR1 glutathione-disulfide reductase chr3:8729762-8734115 REVERSE LENGTH=499<|>Symbols: ATGR1, GR1 glutathione-disulfide reductase chr3:8729762-8734115 REVERSE LENGTH=499			[GO:0004362]; GO:0015038; GO:0016209; GO:0016668; GO:0015036; GO:0003674; GO:0098869; GO:0016667; GO:1990748; GO:0016491; GO:0009987; GO:0098754; GO:0097237; GO:0003824; GO:0008150; GO:0009636; GO:0070887; GO:0042221; GO:0051716; GO:0050896_x000D_ [GO:0006749]; GO:0006518; GO:0006575; GO:0006790; GO:0043603; GO:1901564; GO:0044237; GO:0006807; GO:0071704; GO:0008152; GO:0009987; GO:0008150_x000D_…	Pf02852, Pf07992	15	53.837	7.85892e+06	7.87957e+06	0.244489	11	11	11	11	14	8.33652e+06	9.6115e+06	0.350701	14	14	14	14	17	8.87375e+06	1.10659e+07	0.350701	14	14	14	14	19	3.56588e+06	3.92095e+06	0.350701	11	11	11	11	14	4.54164e+06	4.38618e+06	0.350701	11	11	11
1982			AT5G23510.1	AT5G23510.1	Symbols: unknown protein; BEST Arabidopsis thaliana protein match is: unknown protein (TAIR:AT5G23490.1); Has 35333 Blast hits to 34131 proteins in 2444 species: Archae - 798; Bacteria - 22429; Metazoa - 974; Fungi - 991; Plants - 531; Viruses - 0; Other Eukaryotes - 9610 (source: NCBI BLink). chr5:7927266-7929016 FORWARD LENGTH=271	MQM1.23				9	30.043	8.85686e+06	8.88014e+06	0.335793	8	8	8	8	11	8.22436e+06	9.48219e+06	0.372694	10	10	10	10	13	8.82308e+06	1.10027e+07	0.372694	8	8	8	8	11	3.33282e+06	3.66469e+06	0.372694	6	6	6	6	6	4.18382e+06	4.04061e+06	0.372694	7	7	7
2326			AT2G20550.2_x000D_; AT2G20550.1	AT2G20550.2|AT2G20550.1	Symbols: HSP40/DnaJ peptide-binding protein chr2:8846051-8847113 REVERSE LENGTH=284<|>Symbols: HSP40/DnaJ peptide-binding protein chr2:8846051-8847113 REVERSE LENGTH=284			[GO:0006457]; GO:0009987; GO:0051604; GO:0008150; GO:0019538; GO:0010467; GO:0043170; GO:0044238; GO:1901564; GO:0009059; GO:0071704; GO:0008152; GO:0006807; GO:0044249; GO:1901576; GO:0009058; GO:0044237_x000D_ [GO:0051082]; GO:0005515; GO:0005488; GO:0003674	Pf01556	8	30.683	8.73811e+06	8.76108e+06	0.253521	6	6	6	6	7	8.85168e+06	1.02055e+07	0.253521	8	8	8	8	9	8.57992e+06	1.06995e+07	0.309859	7	7	7	7	9	4.31503e+06	4.7447e+06	0.309859	5	5	5	5	5	5.14258e+06	4.96655e+06	0.309859	6	6	6
1617			AT1G28200.1	AT1G28200.1	Symbols: FIP1 FH interacting protein 1 chr1:9850395-9852300 REVERSE LENGTH=259	FIP1			Pf02893	11	27.941	7.21701e+06	7.23598e+06	0.444015	11	11	11	11	13	8.21535e+06	9.47181e+06	0.444015	10	10	10	10	13	8.83402e+06	1.10164e+07	0.444015	11	11	11	11	14	4.60467e+06	5.06318e+06	0.444015	10	10	10	10	12	5.61613e+06	5.42389e+06	0.444015	11	11	11
1391			AT3G01390.2_x000D_; AT3G01390.1	AT3G01390.2|AT3G01390.1	Symbols: VMA10, AVMA10 vacuolar membrane ATPase 10 chr3:150265-150922 REVERSE LENGTH=110<|>Symbols: VMA10, AVMA10 vacuolar membrane ATPase 10 chr3:150265-150922 REVERSE LENGTH=110	VHA-G1		[GO:0016469]; GO:0098796; GO:1904949; GO:0032991; GO:0016020; GO:1902494; GO:0005575; GO:0110165_x000D_ [GO:0016471]; GO:0033176; GO:0005774; GO:0016469; GO:0098588; GO:0005773; GO:0098796; GO:1904949; GO:0031090; GO:0043231; GO:0005737; GO:0032991; GO:0016020; GO:1902494; GO:0043227; GO:0043229; GO:0110165; GO:0005622; GO:0005575; GO:0043226_x000D_ [GO:0046933]; GO:0015252; GO:0016874; GO:001598…	Pf03179	4	12.389	3.11056e+06	3.11874e+06	0.154545	2	2	2	2	2	3.73992e+06	4.3119e+06	0.354545	4	4	4	4	4	2.79519e+06	3.48571e+06	0.354545	3	3	3	3	4	1.11464e+06	1.22563e+06	0.354545	1	1	1	1	1	2.17337e+06	2.09897e+06	0.354545	3	3	3
2363			AT1G73460.1	AT1G73460.1	Symbols: Protein kinase superfamily protein chr1:27620122-27624899 FORWARD LENGTH=1169	DYRKP-2A		[GO:0004672]; GO:0016301; GO:0016773; GO:0140096; GO:0016772; GO:0003824; GO:0016740; GO:0003674_x000D_ [GO:0005524]; GO:0032559; GO:0035639; GO:0030554; GO:0032555; GO:0043168; GO:1901265; GO:1901363; GO:0017076; GO:0032553; GO:0043167; GO:0097159; GO:0036094; GO:0000166; GO:0097367; GO:0005488; GO:0003674_x000D_ [GO:0005829]; GO:0110165; GO:0005737; GO:0005575; GO:0005622_x000D_ [GO:0016310]; G…	Pf00069	40	131.166	6.78614e+06	6.80397e+06	0.321642	33	20	33	20	45	7.3411e+06	8.46385e+06	0.367836	38	21	39	21	50	8.03702e+06	1.00225e+07	0.381523	31	17	31	17	41	4.60897e+06	5.06791e+06	0.417451	39	22	39	22	48	5.92163e+06	5.71893e+06	0.424294	39	20	39
740			AT4G34050.1	AT4G34050.1	Symbols: CCoAOMT1 S-adenosyl-L-methionine-dependent methyltransferases superfamily protein chr4:16310844-16311973 FORWARD LENGTH=259	CCOAOMT1		[GO:0009805]; GO:0009699; GO:0009804; GO:0018130; GO:0009698; GO:0019438; GO:0044550; GO:1901362; GO:0046483; GO:0044249; GO:0006725; GO:0019748; GO:1901360; GO:0009058; GO:1901576; GO:0044237; GO:0008152; GO:0071704; GO:0009987; GO:0008150_x000D_ [GO:0009809]; GO:0009699; GO:0009808; GO:0009698; GO:0019438; GO:0044550; GO:1901362; GO:0006725; GO:0019748; GO:1901360; GO:0044249; GO:0009058; GO:19…	Pf01596	10	29.137	6.67244e+06	6.68997e+06	0.455598	11	11	11	11	18	8.11569e+06	9.35691e+06	0.490348	12	12	13	13	18	8.78606e+06	1.09566e+07	0.579151	13	13	13	13	19	2.18426e+06	2.40176e+06	0.579151	7	7	8	8	11	2.84127e+06	2.74401e+06	0.579151	7	7	7
1010			AT2G25970.1	AT2G25970.1	Symbols: KH domain-containing protein chr2:11071844-11075604 REVERSE LENGTH=632			[GO:0003729]; GO:0003723; GO:0003676; GO:0097159; GO:0005488; GO:0003674	Pf00013	11	64.567	8.6458e+06	8.66853e+06	0.200949	11	11	11	11	21	8.77835e+06	1.01209e+07	0.259494	14	13	14	13	21	8.67272e+06	1.08152e+07	0.300633	14	13	14	13	21	4.47459e+06	4.92015e+06	0.300633	8	8	8	8	13	3.84429e+06	3.7127e+06	0.300633	9	9	9
1692			AT1G08680.4	AT1G08680.4	Symbols: ZIGA4 ARF GAP-like zinc finger-containing protein ZIGA4 chr1:2762820-2768387 FORWARD LENGTH=651	ZIGA4		[GO:0005096]; GO:0008047; GO:0030695; GO:0030234; GO:0140677; GO:0060589; GO:0098772; GO:0003674	Pf01412	18	71.515	7.50516e+06	7.52488e+06	0.333333	17	1	17	1	23	8.06817e+06	9.30211e+06	0.387097	23	1	23	1	28	8.77647e+06	1.09446e+07	0.387097	22	1	22	1	32	4.17548e+06	4.59126e+06	0.387097	19	1	19	1	22	5.49339e+06	5.30535e+06	0.387097	21	1	21
1178			AT1G04850.1	AT1G04850.1	Symbols: ubiquitin-associated (UBA)/TS-N domain-containing protein chr1:1365311-1368706 REVERSE LENGTH=413				Pf00627, Pf09409	12	46.574	7.51732e+06	7.53708e+06	0.249395	11	11	11	11	14	8.67434e+06	1.0001e+07	0.2954	13	13	13	13	16	8.76861e+06	1.09348e+07	0.329298	13	13	13	13	16	3.22837e+06	3.54984e+06	0.329298	7	7	7	7	10	3.93666e+06	3.80191e+06	0.329298	9	9	9
1065			AT1G16810.2_x000D_; AT1G16810.1	AT1G16810.2|AT1G16810.1	Symbols: unknown protein; CONTAINS InterPro DOMAIN/s: Protein of unknown function DUF1754, eukaryotic (InterPro:IPR013865); Has 35333 Blast hits to 34131 proteins in 2444 species: Archae - 798; Bacteria - 22429; Metazoa - 974; Fungi - 991; Plants - 531; Viruses - 0; Other Eukaryotes - 9610 (source: NCBI BLink). chr1:5756150-5756694 FORWARD LENGTH=144<|>Symbols: unknown protein; CONTAINS InterPro …	F6I1.17			Pf08555	1	16.372	891722	894066	0.201389	2	2	2	2	2	819848	945236	0.201389	1	1	1	1	1	766691	956094	0.201389	1	1	1	1	1	302075	332154	0.201389	1	1	1	1	1	351019	339004	0.201389	1	1	1
1657			AT5G20280.1	AT5G20280.1	Symbols: ATSPS1F, SPS1F sucrose phosphate synthase 1F chr5:6844994-6849997 REVERSE LENGTH=1043	SPS1		[GO:0005986]; GO:0005985; GO:0046351; GO:0005984; GO:0009312; GO:0009311; GO:0016051; GO:0005975; GO:1901576; GO:0044238; GO:0071704; GO:0009058; GO:0008152; GO:0008150_x000D_ [GO:0046524]; GO:0035251; GO:0008194; GO:0046527; GO:0016757; GO:0016758; GO:0016740; GO:0003824; GO:0003674_x000D_ [GO:0071836]; GO:0046903; GO:0006810; GO:0051234; GO:0051179; GO:0008150	Pf00534, Pf00862, Pf05116	27	117.247	6.94256e+06	6.96081e+06	0.311601	30	28	30	28	43	7.70128e+06	8.87911e+06	0.323106	30	28	30	28	39	8.74124e+06	1.09007e+07	0.364334	32	30	32	30	38	3.21103e+06	3.53077e+06	0.364334	21	20	21	20	23	3.95373e+06	3.81839e+06	0.364334	24	22	24
2443			AT1G01510.1	AT1G01510.1	Symbols: AN NAD(P)-binding Rossmann-fold superfamily protein chr1:187235-189836 FORWARD LENGTH=636	AN		[GO:0000226]; GO:0007010; GO:0007017; GO:0006996; GO:0009987; GO:0016043; GO:0008150; GO:0071840_x000D_ [GO:0003714]; GO:0003712; GO:0045892; GO:0030674; GO:0140110; GO:0006355; GO:1902679; GO:0060090; GO:0003674; GO:0010468; GO:2001141; GO:0010558; GO:0051253; GO:0010556; GO:0051252; GO:0010605; GO:0031327; GO:0045934; GO:0031326; GO:0060255; GO:0019219; GO:0009892; GO:0009890; GO:0031324; GO:00…	Pf02826	11	70.106	4.98245e+06	4.99554e+06	0.152516	7	7	7	7	13	5.7119e+06	6.58548e+06	0.193396	9	9	9	9	13	6.12555e+06	7.63881e+06	0.267296	12	12	12	12	16	4.68806e+06	5.15488e+06	0.267296	7	7	7	7	12	6.05046e+06	5.84336e+06	0.267296	8	8	8
1820			AT4G12770.1	AT4G12770.1	Symbols: Chaperone DnaJ-domain superfamily protein chr4:7506736-7511408 REVERSE LENGTH=891			[GO:0005829]; GO:0110165; GO:0005737; GO:0005575; GO:0005622_x000D_ [GO:0005886]; GO:0016020; GO:0071944; GO:0110165; GO:0005575_x000D_ [GO:0009504]; GO:0110165; GO:0005737; GO:0005575; GO:0005622_x000D_ [GO:0045806]; GO:0030100; GO:0051051; GO:0051129; GO:0051128; GO:0060627; GO:0048519; GO:0051049; GO:0048523; GO:0050794; GO:0050789; GO:0032879; GO:0065007; GO:0008150_x000D_ [GO:0045926]; GO:00…		24	98.268	5.83632e+06	5.85166e+06	0.246914	20	9	21	9	25	7.44244e+06	8.58068e+06	0.338945	29	13	30	13	34	8.7321e+06	1.08893e+07	0.353535	27	14	27	14	31	3.4008e+06	3.73944e+06	0.353535	21	9	21	9	22	5.4357e+06	5.24963e+06	0.353535	22	11	22
1706			AT5G02770.1	AT5G02770.1	Symbols: unknown protein; Has 469 Blast hits to 336 proteins in 126 species: Archae - 0; Bacteria - 54; Metazoa - 249; Fungi - 22; Plants - 47; Viruses - 0; Other Eukaryotes - 97 (source: NCBI BLink). chr5:628101-629168 REVERSE LENGTH=214	MOS11		[GO:0003723]; GO:0003676; GO:0097159; GO:0005488; GO:0003674_x000D_ [GO:0005634]; GO:0043231; GO:0043227; GO:0043229; GO:0043226; GO:0005622; GO:0110165; GO:0005575_x000D_ [GO:0005654]; GO:0110165; GO:0031981; GO:0005575; GO:0070013; GO:0005634; GO:0043233; GO:0043229; GO:0043231; GO:0031974; GO:0043226; GO:0005622; GO:0043227_x000D_ [GO:0016973]; GO:0006406; GO:0006405; GO:0051028; GO:0010467; G…	Pf18592	8	22.766	3.65856e+06	3.66817e+06	0.46729	6	6	6	6	8	3.42161e+06	3.94491e+06	0.46729	5	5	5	5	6	3.53889e+06	4.41314e+06	0.46729	5	5	5	5	6	1.35231e+06	1.48697e+06	0.46729	3	3	3	3	3	1.55456e+06	1.50134e+06	0.46729	5	5	5
1328			AT5G08080.1	AT5G08080.1; AT4G03330.1	Symbols: SYP132, ATSYP132 syntaxin of plants 132 chr5:2588532-2591106 FORWARD LENGTH=304	SYP132		[GO:0000149]; GO:0005515; GO:0005488; GO:0003674_x000D_ [GO:0005484]; GO:0030674; GO:0061025; GO:0060090; GO:0061024; GO:0003674; GO:0016043; GO:0071840; GO:0009987; GO:0008150_x000D_ [GO:0005886]; GO:0016020; GO:0071944; GO:0110165; GO:0005575_x000D_ [GO:0006886]; GO:0015031; GO:0046907; GO:0008104; GO:0045184; GO:0071702; GO:0071705; GO:0006810; GO:0051641; GO:0051649; GO:0070727; GO:0051234; G…	Pf00804, Pf05739	12	34.204	7.74103e+06	7.76138e+06	0.315789	10	10	10	10	12	8.66889e+06	9.99471e+06	0.391447	12	12	12	12	14	8.38797e+06	1.04601e+07	0.394737	11	11	11	11	12	2.41349e+06	2.65381e+06	0.394737	7	7	7	7	7	3.13491e+06	3.0276e+06	0.417763	10	10	10
1023			AT1G42550.1	AT1G42550.1	Symbols: PMI1 plastid movement impaired1 chr1:15977131-15979734 FORWARD LENGTH=843	PMI1		[GO:0005829]; GO:0110165; GO:0005737; GO:0005575; GO:0005622_x000D_ [GO:0006970]; GO:0006950; GO:0009628; GO:0050896; GO:0008150_x000D_ [GO:0009637]; GO:0009416; GO:0009314; GO:0009628; GO:0050896; GO:0008150_x000D_ [GO:0009738]; GO:0009755; GO:0071215; GO:0007165; GO:0032870; GO:0009737; GO:0071396; GO:0097306; GO:0009987; GO:0050794; GO:0007154; GO:0023052; GO:0051716; GO:0009725; GO:0071310; G…	Pf10358, Pf21745	34	93.816	2.00256e+06	2.00782e+06	0.206406	14	14	14	14	17	2.4314e+06	2.80326e+06	0.263345	17	17	17	17	21	2.99038e+06	3.72913e+06	0.322657	20	20	20	20	23	1.20241e+06	1.32214e+06	0.332147	13	13	13	13	15	1.67991e+06	1.6224e+06	0.348754	18	18	18
1422			AT2G26460.1	AT2G26460.1	Symbols: SMU2 RED family protein chr2:11255049-11258913 REVERSE LENGTH=585	SMU2		[GO:0005634]; GO:0043231; GO:0043227; GO:0043229; GO:0043226; GO:0005622; GO:0110165; GO:0005575_x000D_ [GO:0008380]; GO:0006396; GO:0016070; GO:0010467; GO:0090304; GO:0009059; GO:0006139; GO:0043170; GO:0044249; GO:1901576; GO:0006725; GO:0034641; GO:0044238; GO:0046483; GO:1901360; GO:0071704; GO:0009058; GO:0044237; GO:0006807; GO:0008152; GO:0009987; GO:0008150_x000D_ [GO:0016607]; GO:001660…	Pf07807, Pf07808	16	66.29	8.2633e+06	8.28502e+06	0.367521	19	19	19	19	21	8.44166e+06	9.73273e+06	0.381197	21	21	21	21	26	8.57492e+06	1.06933e+07	0.381197	20	20	20	20	24	3.90117e+06	4.28964e+06	0.381197	12	12	12	12	14	4.54778e+06	4.39211e+06	0.381197	10	10	10
2237			AT4G26110.1	AT4G26110.1	Symbols: NAP1;1, ATNAP1;1 nucleosome assembly protein1;1 chr4:13232712-13235502 FORWARD LENGTH=372	NAP1;1		[GO:0000724]; GO:0000725; GO:0006302; GO:0006281; GO:0006310; GO:0006259; GO:0006974; GO:0090304; GO:0033554; GO:0006139; GO:0043170; GO:0006950; GO:0051716; GO:0006725; GO:0034641; GO:0044238; GO:0046483; GO:1901360; GO:0071704; GO:0050896; GO:0009987; GO:0044237; GO:0006807; GO:0008152; GO:0008150_x000D_ [GO:0005634]; GO:0043231; GO:0043227; GO:0043229; GO:0043226; GO:0005622; GO:0110165; GO:00…	Pf00956	12	42.971	7.407e+06	7.42647e+06	0.352151	11	9	11	9	12	8.55882e+06	9.8678e+06	0.405914	14	12	14	12	15	8.49774e+06	1.0597e+07	0.489247	15	13	15	13	15	4.3909e+06	4.82813e+06	0.489247	11	9	11	9	12	6.14124e+06	5.93103e+06	0.518817	14	12	14
2369			ATCG01230.1_x000D_; ATCG00905.1_x000D_; ATCG00065.1	ATCG01230.1|ATCG00905.1|ATCG00065.1	Symbols: RPS12B, RPS12 ribosomal protein S12B chrC:139856-140650 FORWARD LENGTH=123<|>Symbols: RPS12C, RPS12 ribosomal protein S12C chrC:97999-98793 REVERSE LENGTH=123<|>Symbols: RPS12A, RPS12 ribosomal protein S12A chrC:69611-69724 REVERSE LENGTH=123	rpl2-A; rpl2-B; rps12; rps12-2; rps12-A; rps12-B		[GO:0003729]; GO:0003723; GO:0003676; GO:0097159; GO:0005488; GO:0003674_x000D_ [GO:0003735]; GO:0005198; GO:0003674_x000D_ [GO:0005739]; GO:0043231; GO:0005737; GO:0043227; GO:0043229; GO:0110165; GO:0005622; GO:0043226; GO:0005575_x000D_ [GO:0005840]; GO:0043232; GO:0043228; GO:0043229; GO:0043226; GO:0005622; GO:0110165; GO:0005575_x000D_ [GO:0006412]; GO:0009059; GO:0019538; GO:0043043; GO:00…	Pf00164	3	13.756	5.42985e+06	5.44413e+06	0.0731707	1	1	1	1	1	6.20554e+06	7.15462e+06	0.186992	3	3	3	3	3	7.75918e+06	9.67601e+06	0.186992	2	2	2	2	2	5.30038e+06	5.82817e+06	0.186992	3	3	3	3	3	6.60782e+06	6.38163e+06	0.186992	2	2	2
1366			AT3G12490.1	AT3G12490.1	Symbols: ATCYSB, ATCYS6, CYSB cystatin B chr3:3960523-3961777 REVERSE LENGTH=201			[GO:0004869]; GO:0004866; GO:0030414; GO:0061135; GO:0004857; GO:0061134; GO:0030234; GO:0140678; GO:0098772; GO:0003674	Pf16845	6	22.464	6.56816e+06	6.58543e+06	0.288557	6	5	6	5	8	6.76018e+06	7.79408e+06	0.288557	5	4	5	4	6	6.66892e+06	8.31641e+06	0.288557	5	5	5	5	6	4.42131e+06	4.86156e+06	0.288557	4	3	4	3	5	5.24446e+06	5.06494e+06	0.288557	4	4	4
1494			AT1G77180.2_x000D_; AT1G77180.1	AT1G77180.2|AT1G77180.1	Symbols: SKIP chromatin protein family chr1:28999791-29001632 REVERSE LENGTH=613<|>Symbols: SKIP chromatin protein family chr1:28999791-29001632 REVERSE LENGTH=613	SKIP		[GO:0000398]; GO:0000377; GO:0006397; GO:0000375; GO:0006396; GO:0016071; GO:0008380; GO:0016070; GO:0010467; GO:0090304; GO:0009059; GO:0006139; GO:0043170; GO:0044249; GO:1901576; GO:0006725; GO:0034641; GO:0044238; GO:0046483; GO:1901360; GO:0071704; GO:0009058; GO:0044237; GO:0006807; GO:0008152; GO:0009987; GO:0008150_x000D_ [GO:0005634]; GO:0043231; GO:0043227; GO:0043229; GO:0043226; GO:00…	Pf02731	26	69.38	8.4258e+06	8.44794e+06	0.458401	25	25	25	25	33	7.8722e+06	9.07617e+06	0.508972	25	25	25	25	33	8.52975e+06	1.06369e+07	0.549755	27	27	27	27	32	4.54413e+06	4.99662e+06	0.549755	20	20	20	20	25	5.63708e+06	5.44412e+06	0.549755	24	24	24
1627			AT5G65460.1	AT5G65460.1	Symbols: KCA2, KAC2 kinesin like protein for actin based chloroplast movement 2 chr5:26161831-26169001 REVERSE LENGTH=1264	KIN14B		[GO:0003777]; GO:0003774; GO:0140657; GO:0003674_x000D_ [GO:0005524]; GO:0032559; GO:0035639; GO:0030554; GO:0032555; GO:0043168; GO:1901265; GO:1901363; GO:0017076; GO:0032553; GO:0043167; GO:0097159; GO:0036094; GO:0000166; GO:0097367; GO:0005488; GO:0003674_x000D_ [GO:0005829]; GO:0110165; GO:0005737; GO:0005575; GO:0005622_x000D_ [GO:0005874]; GO:0099513; GO:0015630; GO:0099512; GO:0005856; G…	Pf00225	44	140.31	5.8279e+06	5.84322e+06	0.376582	43	36	43	36	53	7.37709e+06	8.50534e+06	0.416139	49	41	50	42	63	8.50659e+06	1.06081e+07	0.423259	49	40	49	40	58	4.60528e+06	5.06385e+06	0.423259	38	34	38	34	48	5.23062e+06	5.05158e+06	0.440665	43	36	43
1500			AT1G20760.1	AT1G20760.1	Symbols: Calcium-binding EF hand family protein chr1:7209515-7214773 FORWARD LENGTH=1019	ATEH1		[GO:0005509]; GO:0046872; GO:0043169; GO:0043167; GO:0036094; GO:0005488; GO:0003674	Pf12763, Pf13202	34	109.751	7.53141e+06	7.5512e+06	0.336605	34	34	34	34	47	7.98799e+06	9.20968e+06	0.365064	37	36	37	36	47	8.48613e+06	1.05825e+07	0.388616	38	37	38	37	49	3.74869e+06	4.12197e+06	0.388616	29	28	29	28	34	4.59142e+06	4.43425e+06	0.388616	30	29	30
1916			AT1G11480.1	AT1G11480.1	Symbols: eukaryotic translation initiation factor-related chr1:3864368-3866750 REVERSE LENGTH=578			[GO:0003743]; GO:0008135; GO:0006413; GO:0090079; GO:0006412; GO:0044237; GO:0003676; GO:0045182; GO:0009059; GO:0019538; GO:0043043; GO:0010467; GO:0008152; GO:0009987; GO:0097159; GO:0003674; GO:0006417; GO:0043170; GO:0044249; GO:1901576; GO:0044238; GO:1901564; GO:0006518; GO:0043604; GO:1901566; GO:0008150; GO:0005488; GO:0010608; GO:0034248; GO:0051246; GO:0071704; GO:0009058; GO:0006807; G…		25	64.017	8.27361e+06	8.29535e+06	0.455017	23	23	23	23	30	8.48519e+06	9.78292e+06	0.536332	28	28	28	28	34	8.16224e+06	1.01786e+07	0.536332	23	23	23	23	29	4.27455e+06	4.7002e+06	0.536332	19	19	19	19	22	5.25556e+06	5.07566e+06	0.536332	23	23	23
913			AT1G79930.1	AT1G79930.1	Symbols: HSP91 heat shock protein 91 chr1:30063781-30067067 REVERSE LENGTH=831	HSP70-14		[GO:0005524]; GO:0032559; GO:0035639; GO:0030554; GO:0032555; GO:0043168; GO:1901265; GO:1901363; GO:0017076; GO:0032553; GO:0043167; GO:0097159; GO:0036094; GO:0000166; GO:0097367; GO:0005488; GO:0003674_x000D_ [GO:0005634]; GO:0043231; GO:0043227; GO:0043229; GO:0043226; GO:0005622; GO:0110165; GO:0005575_x000D_ [GO:0005737]; GO:0110165; GO:0005622; GO:0005575_x000D_ [GO:0005829]; GO:0110165; G…	Pf00012	29	91.692	6.47e+06	6.487e+06	0.273165	22	2	22	2	31	7.35807e+06	8.48341e+06	0.370638	29	4	29	4	40	8.45024e+06	1.05378e+07	0.405535	30	4	30	4	42	3.44691e+06	3.79014e+06	0.415162	16	0	16	0	21	4.12847e+06	3.98715e+06	0.415162	24	1	24
2127			AT2G03760.1	AT2G03760.1	Symbols: ST, ATST1, RAR047, ST1, AtSOT1, AtSOT12, SOT12 sulphotransferase 12 chr2:1149475-1150455 REVERSE LENGTH=326	SOT12		[GO:0005794]; GO:0043231; GO:0005737; GO:0012505; GO:0043227; GO:0043229; GO:0110165; GO:0005622; GO:0043226; GO:0005575_x000D_ [GO:0006952]; GO:0006950; GO:0050896; GO:0008150_x000D_ [GO:0008146]; GO:0016782; GO:0016740; GO:0003824; GO:0003674_x000D_ [GO:0009651]; GO:0006970; GO:0006950; GO:0009628; GO:0050896; GO:0008150_x000D_ [GO:0009751]; GO:0014070; GO:1901700; GO:0010033; GO:0042221; GO:00…	Pf00685	14	37.116	3.30401e+06	3.3127e+06	0.217791	7	6	7	6	10	3.30621e+06	3.81186e+06	0.239264	8	7	8	7	10	4.17179e+06	5.20239e+06	0.260736	9	8	9	8	13	5.52503e+06	6.07519e+06	0.315951	13	12	13	12	18	7.51114e+06	7.25403e+06	0.349693	13	12	13
1573			AT1G15290.1	AT1G15290.1	Symbols: Tetratricopeptide repeat (TPR)-like superfamily protein chr1:5257327-5264814 REVERSE LENGTH=1608	REC3		[GO:0003729]; GO:0003723; GO:0003676; GO:0097159; GO:0005488; GO:0003674_x000D_ [GO:0005634]; GO:0043231; GO:0043227; GO:0043229; GO:0043226; GO:0005622; GO:0110165; GO:0005575_x000D_ [GO:0005829]; GO:0110165; GO:0005737; GO:0005575; GO:0005622_x000D_ [GO:0006996]; GO:0016043; GO:0071840; GO:0009987; GO:0008150_x000D_ [GO:0019750]; GO:0051644; GO:0051640; GO:0051179; GO:0008150	Pf12807, Pf13424	49	177.524	3.50063e+06	3.50983e+06	0.294776	43	37	43	37	53	3.77835e+06	4.35621e+06	0.322761	44	38	44	38	57	3.84223e+06	4.79142e+06	0.345149	44	38	44	38	58	3.78267e+06	4.15933e+06	0.345149	41	35	41	35	55	3.6908e+06	3.56447e+06	0.373756	48	42	48
1222			AT1G02330.1	AT1G02330.1	Symbols: CONTAINS InterPro DOMAIN/s: Hepatocellular carcinoma-associated antigen 59 (InterPro:IPR010756); Has 1239 Blast hits to 998 proteins in 204 species: Archae - 4; Bacteria - 71; Metazoa - 421; Fungi - 109; Plants - 87; Viruses - 5; Other Eukaryotes - 542 (source: NCBI BLink). chr1:462202-463521 REVERSE LENGTH=279	CSU2		[GO:0010099]; GO:0048580; GO:2000030; GO:2000026; GO:0048583; GO:0050793; GO:0051239; GO:0050789; GO:0065007; GO:0008150_x000D_ [GO:0016607]; GO:0016604; GO:0110165; GO:0005654; GO:0005575; GO:0031981; GO:0070013; GO:0005634; GO:0043233; GO:0043229; GO:0043231; GO:0031974; GO:0043226; GO:0005622; GO:0043227_x000D_ [GO:0055121]; GO:0009637; GO:0009644; GO:0009416; GO:0009642; GO:0009314; GO:000962…	Pf07052	12	32.33	7.59094e+06	7.61089e+06	0.455197	12	12	12	12	15	7.95415e+06	9.17066e+06	0.526882	11	11	11	11	14	8.38219e+06	1.04529e+07	0.526882	13	13	13	13	17	4.02703e+06	4.42802e+06	0.526882	9	9	9	9	12	4.85746e+06	4.69119e+06	0.526882	11	11	11
1781			AT5G26760.2	AT5G26760.2	Symbols: unknown protein; CONTAINS InterPro DOMAIN/s: Protein of unknown function DUF408 (InterPro:IPR007308); Has 35333 Blast hits to 34131 proteins in 2444 species: Archae - 798; Bacteria - 22429; Metazoa - 974; Fungi - 991; Plants - 531; Viruses - 0; Other Eukaryotes - 9610 (source: NCBI BLink). chr5:9403869-9407170 REVERSE LENGTH=735			[GO:0005634]; GO:0043231; GO:0043227; GO:0043229; GO:0043226; GO:0005622; GO:0110165; GO:0005575_x000D_ [GO:0005829]; GO:0110165; GO:0005737; GO:0005575; GO:0005622_x000D_ [GO:0008420]; GO:0004722; GO:0140994; GO:0004721; GO:0140096; GO:0006357; GO:0016791; GO:0003824; GO:0006355; GO:0042578; GO:0003674; GO:0010468; GO:2001141; GO:0016788; GO:0010556; GO:0051252; GO:0016787; GO:0031326; GO:006025…	Pf04181	24	81.008	7.25016e+06	7.26921e+06	0.345578	23	23	23	23	27	8.34465e+06	9.62088e+06	0.379592	24	24	24	24	29	7.65926e+06	9.5514e+06	0.401361	24	24	24	24	30	3.54144e+06	3.89408e+06	0.401361	16	16	16	16	20	4.25916e+06	4.11337e+06	0.401361	15	15	15
1631			AT1G54410.1	AT1G54410.1	Symbols: dehydrin family protein chr1:20310305-20310601 REVERSE LENGTH=98	HIRD11		[GO:0003729]; GO:0003723; GO:0003676; GO:0097159; GO:0005488; GO:0003674_x000D_ [GO:0005507]; GO:0046914; GO:0046872; GO:0043169; GO:0043167; GO:0036094; GO:0005488; GO:0003674_x000D_ [GO:0005634]; GO:0043231; GO:0043227; GO:0043229; GO:0043226; GO:0005622; GO:0110165; GO:0005575_x000D_ [GO:0005737]; GO:0110165; GO:0005622; GO:0005575_x000D_ [GO:0008270]; GO:0046914; GO:0046872; GO:0043169; GO:00…		1	10.789	7.61798e+06	7.638e+06	0.122449	1	1	1	1	2	8.32991e+06	9.60389e+06	0.122449	1	1	1	1	2	7.71503e+06	9.62096e+06	0.122449	1	1	1	1	2	3.48907e+06	3.8365e+06	0.122449	1	1	1	1	1	4.82292e+06	4.65783e+06	0.122449	1	1	1
1176			AT4G17090.1	AT4G17090.1	Symbols: CT-BMY, BAM3, BMY8 chloroplast beta-amylase chr4:9605266-9607250 REVERSE LENGTH=548	BAM3		[GO:0000024]; GO:0000023; GO:0046351; GO:0005984; GO:0009312; GO:0009311; GO:0016051; GO:0005975; GO:1901576; GO:0044238; GO:0071704; GO:0009058; GO:0008152; GO:0008150_x000D_ [GO:0005983]; GO:0005982; GO:0009251; GO:0044042; GO:0000272; GO:0005976; GO:0009057; GO:0016052; GO:0005975; GO:0043170; GO:1901575; GO:0044238; GO:0071704; GO:0009056; GO:0008152; GO:0008150_x000D_ [GO:0009409]; GO:000695…	Pf01373	23	61.314	6.59527e+06	6.6126e+06	0.441606	20	20	20	20	28	6.87197e+06	7.92297e+06	0.463504	18	18	18	18	24	8.32431e+06	1.03808e+07	0.525547	22	22	22	22	27	3.40655e+06	3.74577e+06	0.525547	14	14	14	14	16	3.28729e+06	3.17476e+06	0.525547	16	16	16
1420			AT5G40490.1	AT5G40490.1	Symbols: RNA-binding (RRM/RBD/RNP motifs) family protein chr5:16225483-16227423 FORWARD LENGTH=423	HLP1		[GO:0003729]; GO:0003723; GO:0003676; GO:0097159; GO:0005488; GO:0003674_x000D_ [GO:0003730]; GO:0003729; GO:0003723; GO:0003676; GO:0097159; GO:0005488; GO:0003674_x000D_ [GO:0006378]; GO:0031124; GO:0006397; GO:0031123; GO:0006396; GO:0016071; GO:0016070; GO:0010467; GO:0090304; GO:0009059; GO:0006139; GO:0043170; GO:0044249; GO:1901576; GO:0006725; GO:0034641; GO:0044238; GO:0046483; GO:190136…	Pf00076	12	42.382	8.29916e+06	8.32097e+06	0.340426	12	12	12	12	18	8.0729e+06	9.30756e+06	0.385343	13	13	13	13	18	7.42156e+06	9.25499e+06	0.385343	11	11	11	11	16	4.01547e+06	4.41531e+06	0.385343	11	11	11	11	15	4.66911e+06	4.50929e+06	0.385343	11	11	11
821			AT2G35530.1	AT2G35530.1	Symbols: bZIP16, AtbZIP16 basic region/leucine zipper transcription factor 16 chr2:14923280-14926025 REVERSE LENGTH=409	BZIP16		[GO:0000976]; GO:0001067; GO:1990837; GO:0003676; GO:0003690; GO:0043565; GO:0097159; GO:0003677; GO:0005488; GO:0003674_x000D_ [GO:0003700]; GO:0140110; GO:0006355; GO:0003674; GO:0010468; GO:2001141; GO:0010556; GO:0051252; GO:0031326; GO:0060255; GO:0019219; GO:0009889; GO:0031323; GO:0019222; GO:0051171; GO:0080090; GO:0050794; GO:0050789; GO:0065007; GO:0008150_x000D_ [GO:0005634]; GO:004323…	Pf00170, Pf07777, Pf16596	3	43.082	2.50843e+06	2.51502e+06	0.0880196	3	2	3	2	4	2.31212e+06	2.66574e+06	0.0880196	3	2	3	2	4	2.15656e+06	2.68932e+06	0.0880196	3	2	3	2	4	8.2941e+06	9.11999e+06	0.0880196	2	1	2	1	4	1.94912e+06	1.8824e+06	0.0880196	3	2	3
2120			AT3G53120.1	AT3G53120.1	Symbols: VPS37-1 Modifier of rudimentary (Mod(r)) protein chr3:19690729-19692490 REVERSE LENGTH=217	VPS37-1		[GO:0000813]; GO:0036452; GO:0098796; GO:0010008; GO:0032991; GO:0005768; GO:0016020; GO:0030659; GO:0098588; GO:0005575; GO:0031410; GO:0012505; GO:0110165; GO:0012506; GO:0031090; GO:0097708; GO:0005737; GO:0031982; GO:0043227; GO:0043231; GO:0005622; GO:0043226; GO:0043229_x000D_ [GO:0009056]; GO:0008152; GO:0008150_x000D_ [GO:0015031]; GO:0045184; GO:0071702; GO:0071705; GO:0008104; GO:005123…	Pf07200	6	24.925	7.83502e+06	7.85562e+06	0.387097	8	7	8	7	9	8.26891e+06	9.53355e+06	0.391705	8	7	8	7	9	7.66888e+06	9.5634e+06	0.391705	10	7	10	7	12	2.01834e+06	2.21932e+06	0.391705	6	5	6	5	7	4.17967e+06	4.0366e+06	0.391705	7	6	7
2118			AT4G38710.1	AT4G38710.1	Symbols: glycine-rich protein chr4:18078141-18080002 REVERSE LENGTH=452	EIF4B3		[GO:0003729]; GO:0003723; GO:0003676; GO:0097159; GO:0005488; GO:0003674_x000D_ [GO:0003743]; GO:0008135; GO:0006413; GO:0090079; GO:0006412; GO:0044237; GO:0003676; GO:0045182; GO:0009059; GO:0019538; GO:0043043; GO:0010467; GO:0008152; GO:0009987; GO:0097159; GO:0003674; GO:0006417; GO:0043170; GO:0044249; GO:1901576; GO:0044238; GO:1901564; GO:0006518; GO:0043604; GO:1901566; GO:0008150; GO:00…	Pf06273	28	48.958	7.09444e+06	7.11309e+06	0.515487	23	23	23	23	31	7.3809e+06	8.50973e+06	0.535398	23	23	23	23	31	7.74703e+06	9.66086e+06	0.623894	26	26	26	26	31	5.58447e+06	6.14055e+06	0.623894	26	26	26	26	33	7.2643e+06	7.01564e+06	0.639381	27	27	27
2422			AT5G05170.1	AT5G05170.1	Symbols: CESA3, IXR1, ATCESA3, ATH-B, CEV1 Cellulose synthase family protein chr5:1530401-1535090 REVERSE LENGTH=1065	CESA3		[GO:0000139]; GO:0098588; GO:0005794; GO:0031090; GO:0043231; GO:0005737; GO:0012505; GO:0016020; GO:0043227; GO:0043229; GO:0110165; GO:0005622; GO:0043226; GO:0005575_x000D_ [GO:0005794]; GO:0043231; GO:0005737; GO:0012505; GO:0043227; GO:0043229; GO:0110165; GO:0005622; GO:0043226; GO:0005575_x000D_ [GO:0006952]; GO:0006950; GO:0050896; GO:0008150_x000D_ [GO:0009833]; GO:0009832; GO:1903047; G…	Pf03552, Pf14569	26	119.606	6.39015e+06	6.40695e+06	0.261033	22	19	22	19	29	6.78118e+06	7.81829e+06	0.287324	27	25	28	26	34	8.15293e+06	1.0167e+07	0.323944	26	23	26	23	32	2.6912e+06	2.95918e+06	0.323944	15	14	15	14	18	3.31262e+06	3.19923e+06	0.323944	16	14	16
1004			AT3G44320.1	AT3G44320.1	Symbols: NIT3, AtNIT3 nitrilase 3 chr3:15993419-15995493 FORWARD LENGTH=346	NIT3		[GO:0000257]; GO:0016815; GO:0016810; GO:0016787; GO:0003824; GO:0003674_x000D_ [GO:0003729]; GO:0003723; GO:0003676; GO:0097159; GO:0005488; GO:0003674_x000D_ [GO:0005886]; GO:0016020; GO:0071944; GO:0110165; GO:0005575_x000D_ [GO:0009970]; GO:0009267; GO:0031669; GO:0033554; GO:0042594; GO:0031667; GO:0031668; GO:0006950; GO:0051716; GO:0009991; GO:0007154; GO:0071496; GO:0050896; GO:0009987; G…	Pf00795	4	37.998	8.12037e+06	8.14172e+06	0.199422	7	5	7	5	8	4.57814e+06	5.27832e+06	0.248555	7	6	7	6	11	1.30414e+06	1.62631e+06	0.248555	7	5	7	5	11	2.90099e+06	3.18986e+06	0.248555	5	4	5	4	6	6.20028e+06	5.98804e+06	0.248555	4	3	4
1113			AT2G35880.1	AT2G35880.1	Symbols: TPX2 (targeting protein for Xklp2) protein family chr2:15063204-15065259 REVERSE LENGTH=432	WDL4		[GO:0000226]; GO:0007010; GO:0007017; GO:0006996; GO:0009987; GO:0016043; GO:0008150; GO:0071840_x000D_ [GO:0005874]; GO:0099513; GO:0015630; GO:0099512; GO:0005856; GO:0099081; GO:0043232; GO:0099080; GO:0043228; GO:0043229; GO:0110165; GO:0043226; GO:0005622; GO:0005575_x000D_ [GO:0008017]; GO:0015631; GO:0008092; GO:0005515; GO:0005488; GO:0003674_x000D_ [GO:0072657]; GO:0008104; GO:0051668; G…	Pf06886	20	46.668	8.11855e+06	8.13989e+06	0.342593	15	15	15	15	20	7.59441e+06	8.7559e+06	0.395833	14	14	14	14	18	7.49244e+06	9.34337e+06	0.414352	13	13	13	13	17	3.88631e+06	4.2733e+06	0.465278	17	17	17	17	21	4.86044e+06	4.69407e+06	0.465278	14	14	14
1801			AT5G18110.1	AT5G18110.1	Symbols: NCBP novel cap-binding protein chr5:5989105-5990588 REVERSE LENGTH=221	NCBP		[GO:0003723]; GO:0003676; GO:0097159; GO:0005488; GO:0003674_x000D_ [GO:0003743]; GO:0008135; GO:0006413; GO:0090079; GO:0006412; GO:0044237; GO:0003676; GO:0045182; GO:0009059; GO:0019538; GO:0043043; GO:0010467; GO:0008152; GO:0009987; GO:0097159; GO:0003674; GO:0006417; GO:0043170; GO:0044249; GO:1901576; GO:0044238; GO:1901564; GO:0006518; GO:0043604; GO:1901566; GO:0008150; GO:0005488; GO:00…	Pf01652	10	25.729	7.14599e+06	7.16477e+06	0.497738	11	11	11	11	15	8.11467e+06	9.35573e+06	0.497738	11	11	11	11	13	8.08035e+06	1.00765e+07	0.497738	9	9	9	9	12	4.9892e+06	5.486e+06	0.497738	9	9	9	9	10	6.09825e+06	5.8895e+06	0.497738	10	10	10
1726			AT5G08170.1	AT5G08170.1	Symbols: EMB1873, ATAIH porphyromonas-type peptidyl-arginine deiminase family protein chr5:2628663-2631047 REVERSE LENGTH=383	AIH		[GO:0004668]; GO:0016813; GO:0016810; GO:0016787; GO:0003824; GO:0003674_x000D_ [GO:0006596]; GO:0006595; GO:0042401; GO:0006576; GO:0009309; GO:0009308; GO:0044271; GO:1901566; GO:1901564; GO:0034641; GO:0044249; GO:1901576; GO:0006807; GO:0071704; GO:0044237; GO:0009058; GO:0008152; GO:0009987; GO:0008150_x000D_ [GO:0033388]; GO:0006525; GO:0009446; GO:1901605; GO:0006596; GO:0009445; GO:000652…	Pf04371	13	43.128	7.43882e+06	7.45838e+06	0.35248	9	9	9	9	12	7.40213e+06	8.53421e+06	0.472585	11	11	11	11	12	8.10328e+06	1.01051e+07	0.569191	12	12	12	12	16	3.54089e+06	3.89348e+06	0.569191	8	8	8	8	9	4.49461e+06	4.34076e+06	0.569191	9	9	9
2560			AT4G36130.1	AT4G36130.1	Symbols: Ribosomal protein L2 family chr4:17097613-17098656 FORWARD LENGTH=258	RPL8C		[GO:0003729]; GO:0003723; GO:0003676; GO:0097159; GO:0005488; GO:0003674_x000D_ [GO:0003735]; GO:0005198; GO:0003674_x000D_ [GO:0006412]; GO:0009059; GO:0019538; GO:0043043; GO:0010467; GO:0043170; GO:0044249; GO:1901576; GO:0044238; GO:1901564; GO:0006518; GO:0043604; GO:1901566; GO:0071704; GO:0009058; GO:0044237; GO:0008152; GO:0006807; GO:0043603; GO:0044271; GO:0009987; GO:0008150; GO:003464…	Pf00181, Pf03947	6	27.931	7.52991e+06	7.5497e+06	0.182171	6	0	6	0	8	7.93321e+06	9.14651e+06	0.182171	6	0	6	0	9	7.63453e+06	9.52057e+06	0.182171	5	0	5	0	7	5.69971e+06	6.26726e+06	0.182171	6	0	6	0	9	6.98956e+06	6.75031e+06	0.182171	5	0	5
1189			AT1G14000.1	AT1G14000.1	Symbols: VIK VH1-interacting kinase chr1:4797606-4800043 FORWARD LENGTH=438	VIK		[GO:0000325]; GO:0005773; GO:0043231; GO:0005737; GO:0043227; GO:0043229; GO:0110165; GO:0005622; GO:0043226; GO:0005575_x000D_ [GO:0004709]; GO:0004674; GO:0000165; GO:0004672; GO:0141124; GO:0016301; GO:0016773; GO:0140096; GO:0035556; GO:0016772; GO:0003824; GO:0007165; GO:0016740; GO:0003674; GO:0009987; GO:0050794; GO:0007154; GO:0023052; GO:0051716; GO:0008150; GO:0050789; GO:0050896; GO:00…	Pf07714, Pf12796	11	49.304	7.1362e+06	7.15496e+06	0.315068	13	12	13	12	20	7.49927e+06	8.64621e+06	0.315068	14	13	14	13	22	8.0736e+06	1.00681e+07	0.363014	15	14	15	14	24	2.68584e+06	2.95328e+06	0.363014	10	9	10	9	14	3.52329e+06	3.40268e+06	0.363014	11	10	11
1783			ATCG00120.1	ATCG00120.1	Symbols: ATPA ATP synthase subunit alpha chrC:9938-11461 REVERSE LENGTH=507	atpA		[GO:0003729]; GO:0003723; GO:0003676; GO:0097159; GO:0005488; GO:0003674_x000D_ [GO:0005524]; GO:0032559; GO:0035639; GO:0030554; GO:0032555; GO:0043168; GO:1901265; GO:1901363; GO:0017076; GO:0032553; GO:0043167; GO:0097159; GO:0036094; GO:0000166; GO:0097367; GO:0005488; GO:0003674_x000D_ [GO:0009409]; GO:0006950; GO:0009266; GO:0050896; GO:0009628; GO:0008150_x000D_ [GO:0010319]; GO:0110165; G…	Pf00006, Pf00306, Pf02874	11	55.294	6.90168e+06	6.91982e+06	0.319527	13	13	13	13	20	7.21004e+06	8.31275e+06	0.319527	13	13	13	13	20	8.07253e+06	1.00668e+07	0.319527	12	12	12	12	18	3.00224e+06	3.30119e+06	0.319527	11	11	11	11	14	3.96607e+06	3.83031e+06	0.319527	12	12	12
655			AT3G19980.1	AT3G19980.1	Symbols: ATFYPP3, EMB2736, STPP, FYPP3 flower-specific, phytochrome-associated protein phosphatase 3 chr3:6962008-6964761 FORWARD LENGTH=303	FYPP3		[GO:0000159]; GO:0008287; GO:1903293; GO:1902494; GO:0032991; GO:0005575_x000D_ [GO:0004674]; GO:0004672; GO:0016301; GO:0016773; GO:0140096; GO:0016772; GO:0003824; GO:0016740; GO:0003674_x000D_ [GO:0004722]; GO:0004721; GO:0016791; GO:0140096; GO:0042578; GO:0003824; GO:0016788; GO:0003674; GO:0016787_x000D_ [GO:0006470]; GO:0016311; GO:0036211; GO:0006796; GO:0019538; GO:0043412; GO:0006793; G…	Pf00149	11	34.823	4.07803e+06	4.08875e+06	0.363036	10	1	10	1	14	4.72819e+06	5.45132e+06	0.392739	12	1	12	1	15	6.11013e+06	7.61958e+06	0.465347	12	2	12	2	18	1.98252e+06	2.17993e+06	0.465347	5	1	5	1	5	2.67924e+06	2.58753e+06	0.465347	7	1	7
2084			AT4G20720.1	AT4G20720.1	Symbols: dentin sialophosphoprotein-related chr4:11105409-11107841 FORWARD LENGTH=729					21	79.778	6.03906e+06	6.05494e+06	0.352538	18	18	18	18	23	6.82238e+06	7.86579e+06	0.392318	19	19	19	19	26	7.48708e+06	9.33669e+06	0.429355	20	20	20	20	25	3.47858e+06	3.82497e+06	0.441701	18	18	18	18	20	4.37741e+06	4.22757e+06	0.441701	17	17	17
2394			AT2G47610.1	AT2G47610.1	Symbols: Ribosomal protein L7Ae/L30e/S12e/Gadd45 family protein chr2:19529854-19531401 FORWARD LENGTH=257	RPL7AA		[GO:0003729]; GO:0003723; GO:0003676; GO:0097159; GO:0005488; GO:0003674_x000D_ [GO:0003735]; GO:0005198; GO:0003674_x000D_ [GO:0042254]; GO:0022613; GO:0044085; GO:0071840; GO:0009987; GO:0008150_x000D_ [GO:0042788]	Pf01248	9	29.111	7.50644e+06	7.52617e+06	0.307393	9	2	9	2	11	7.75687e+06	8.94321e+06	0.311284	8	3	8	3	9	7.9061e+06	9.85923e+06	0.311284	7	2	7	2	7	4.08263e+06	4.48917e+06	0.311284	7	2	7	2	7	5.93476e+06	5.73161e+06	0.311284	8	3	8
1804			AT1G73030.1	AT1G73030.1	Symbols: VPS46.2, CHMP1A SNF7 family protein chr1:27473938-27474848 FORWARD LENGTH=203	CHMP1B		[GO:0000578]; GO:0009798; GO:0009880; GO:0007389; GO:0009790; GO:0032501; GO:0007275; GO:0008150; GO:0048856; GO:0032502_x000D_ [GO:0007034]; GO:0046907; GO:0006810; GO:0051641; GO:0051649; GO:0051234; GO:0009987; GO:0051179; GO:0008150_x000D_ [GO:0009793]; GO:0003006; GO:0009790; GO:0048316; GO:0022414; GO:0032502; GO:0007275; GO:0009791; GO:0048608; GO:0010154; GO:0008150; GO:0000003; GO:003250…	Pf03357	5	22.676	7.87976e+06	7.90047e+06	0.226601	5	2	5	2	6	7.16172e+06	8.25703e+06	0.275862	8	4	8	4	10	7.39316e+06	9.21956e+06	0.275862	6	3	6	3	7	3.27639e+06	3.60264e+06	0.275862	3	0	3	0	4	3.71546e+06	3.58828e+06	0.275862	4	1	4
1901			AT3G56910.1	AT3G56910.1	Symbols: PSRP5 plastid-specific 50S ribosomal protein 5 chr3:21069558-21070257 REVERSE LENGTH=148	PSRP5		[GO:0005840]; GO:0043232; GO:0043228; GO:0043229; GO:0043226; GO:0005622; GO:0110165; GO:0005575_x000D_ [GO:0009507]; GO:0009536; GO:0043231; GO:0005737; GO:0043227; GO:0043229; GO:0110165; GO:0005622; GO:0043226; GO:0005575_x000D_ [GO:0032544]; GO:0006412; GO:0009657; GO:0009059; GO:0019538; GO:0043043; GO:0010467; GO:0006996; GO:0043170; GO:0044249; GO:1901576; GO:0044238; GO:1901564; GO:000651…		4	16.351	2.67673e+06	2.68376e+06	0.0675676	1	1	1	1	1	2.88513e+06	3.32638e+06	0.0675676	1	1	1	1	1	3.32898e+06	4.15137e+06	0.0675676	1	1	1	1	1	3.22339e+06	3.54436e+06	0.0675676	1	1	1	1	1	2.55182e+06	2.46447e+06	0.0675676	1	1	1
2502			AT1G55830.2	AT1G55830.2	Symbols: unknown protein; FUNCTIONS IN: molecular_function unknown; INVOLVED IN: biological_process unknown; LOCATED IN: cellular_component unknown; EXPRESSED IN: 22 plant structures; EXPRESSED DURING: 13 growth stages; CONTAINS InterPro DOMAIN/s: Protein of unknown function DUF812 (InterPro:IPR008530). chr1:20867918-20870205 REVERSE LENGTH=493				Pf05667, Pf21674	21	56.848	5.03696e+06	5.0502e+06	0.348884	18	18	18	18	21	6.48336e+06	7.47493e+06	0.41785	21	21	21	21	24	7.85806e+06	9.79932e+06	0.41785	20	20	20	20	23	4.25726e+06	4.68118e+06	0.41785	17	17	17	17	19	5.33692e+06	5.15423e+06	0.41785	18	18	18
1240			AT1G50670.1	AT1G50670.1	Symbols: OTU-like cysteine protease family protein chr1:18775086-18776552 REVERSE LENGTH=208	OTU2		[GO:0004843]; GO:0008234; GO:0101005; GO:0008233; GO:0019783; GO:0016787; GO:0140096; GO:0003824; GO:0003674_x000D_ [GO:0006508]; GO:0019538; GO:0043170; GO:0044238; GO:1901564; GO:0071704; GO:0008152; GO:0006807; GO:0008150	Pf02338	6	23.411	7.84387e+06	7.86449e+06	0.302885	6	6	6	6	7	7.49114e+06	8.63684e+06	0.302885	6	6	6	6	7	7.40128e+06	9.22969e+06	0.302885	6	6	6	6	7	3.08701e+06	3.3944e+06	0.302885	3	3	3	3	4	3.86743e+06	3.73505e+06	0.302885	4	4	4
1063			AT1G48900.1	AT1G48900.1	Symbols: Signal recognition particle, SRP54 subunit protein chr1:18084972-18087743 REVERSE LENGTH=495	SRP-54C		[GO:0003924]; GO:0017111; GO:0016462; GO:0016818; GO:0016817; GO:0016787; GO:0003824; GO:0003674_x000D_ [GO:0005525]; GO:0032561; GO:0035639; GO:0019001; GO:0032555; GO:0043168; GO:1901265; GO:1901363; GO:0017076; GO:0032553; GO:0043167; GO:0097159; GO:0036094; GO:0000166; GO:0097367; GO:0005488; GO:0003674_x000D_ [GO:0005783]; GO:0043231; GO:0005737; GO:0012505; GO:0043227; GO:0043229; GO:011016…	Pf00448, Pf02881, Pf02978	20	54.746	5.53996e+06	5.55453e+06	0.478788	23	14	23	14	27	6.79091e+06	7.82951e+06	0.478788	20	12	20	12	24	7.82003e+06	9.75189e+06	0.549495	27	17	27	17	31	2.47137e+06	2.71746e+06	0.549495	16	8	16	8	18	3.64158e+06	3.51693e+06	0.549495	17	8	17
2136			AT5G26280.1	AT5G26280.1	Symbols: TRAF-like family protein chr5:9208724-9210403 FORWARD LENGTH=350				Pf00917	7	39.421	1.74244e+06	1.74702e+06	0.151429	5	3	5	3	5	1.93322e+06	2.22889e+06	0.151429	4	2	4	2	4	2.93053e+06	3.65449e+06	0.151429	4	2	4	2	4	1.36049e+06	1.49596e+06	0.151429	3	1	3	1	3	2.12353e+06	2.05084e+06	0.151429	3	1	3
1030			AT2G30110.1	AT2G30110.1	Symbols: ATUBA1, MOS5, UBA1 ubiquitin-activating enzyme 1 chr2:12852632-12857369 REVERSE LENGTH=1080	UBA1		[GO:0004839]; GO:0008641; GO:0016567; GO:0016877; GO:0140096; GO:0140657; GO:0032446; GO:0016874; GO:0003824; GO:0003674; GO:0070647; GO:0043687; GO:0036211; GO:0019538; GO:0043412; GO:0043170; GO:0044238; GO:1901564; GO:0071704; GO:0008152; GO:0006807; GO:0008150_x000D_ [GO:0004842]; GO:0019787; GO:0016755; GO:0140096; GO:0016746; GO:0003824; GO:0016740; GO:0003674_x000D_ [GO:0005524]; GO:003255…	Pf00899, Pf09358, Pf10585, Pf16190, Pf16191	34	120.175	6.88348e+06	6.90157e+06	0.332407	29	25	29	25	35	7.18856e+06	8.28798e+06	0.386111	31	27	31	27	37	7.72869e+06	9.63799e+06	0.44537	36	31	36	31	44	3.37958e+06	3.7161e+06	0.44537	24	19	24	19	28	4.35328e+06	4.20427e+06	0.44537	23	19	23
2431			AT1G30230.2	AT1G30230.2	Symbols: Glutathione S-transferase, C-terminal-like;Translation elongation factor EF1B/ribosomal protein S6 chr1:10639286-10640601 FORWARD LENGTH=260	EEF-1BB1		[GO:0003746]; GO:0008135; GO:0006414; GO:0090079; GO:0006412; GO:0009059; GO:0003676; GO:0045182; GO:0019538; GO:0043043; GO:0010467; GO:0043170; GO:0044249; GO:1901576; GO:0097159; GO:0003674; GO:0006417; GO:0044238; GO:1901564; GO:0006518; GO:0043604; GO:1901566; GO:0071704; GO:0009058; GO:0044237; GO:0005488; GO:0010608; GO:0034248; GO:0051246; GO:0008152; GO:0006807; GO:0043603; GO:0044271; G…	Pf00736	9	28.758	3.89373e+06	3.90397e+06	0.307692	7	4	7	4	7	4.35122e+06	5.0167e+06	0.346154	7	5	7	5	7	6.09159e+06	7.59646e+06	0.346154	8	5	8	5	9	3.34049e+06	3.67312e+06	0.346154	6	4	6	4	6	4.65361e+06	4.49431e+06	0.465385	9	6	9
1784			AT1G20620.1	AT1G20620.1	Symbols: CAT3, SEN2, ATCAT3 catalase 3 chr1:7143142-7146193 FORWARD LENGTH=492	CAT3		[GO:0003729]; GO:0003723; GO:0003676; GO:0097159; GO:0005488; GO:0003674_x000D_ [GO:0004096]; GO:0004601; GO:0016209; GO:0016684; GO:0003674; GO:0098869; GO:0016491; GO:1990748; GO:0003824; GO:0009987; GO:0098754; GO:0097237; GO:0008150; GO:0009636; GO:0070887; GO:0042221; GO:0051716; GO:0050896_x000D_ [GO:0005777]; GO:0042579; GO:0043231; GO:0005737; GO:0043227; GO:0043229; GO:0110165; GO:000562…	Pf00199, Pf06628	16	56.66	5.50697e+06	5.52145e+06	0.22561	12	9	12	9	16	6.44101e+06	7.4261e+06	0.339431	15	11	15	11	19	7.2698e+06	9.06574e+06	0.355691	15	12	15	12	22	3.59664e+06	3.95478e+06	0.355691	12	9	12	9	15	4.73995e+06	4.5777e+06	0.355691	16	12	16
1907			AT1G30070.2	AT1G30070.2	Symbols: SGS domain-containing protein chr1:10546794-10548072 REVERSE LENGTH=229			[GO:0005634]; GO:0043231; GO:0043227; GO:0043229; GO:0043226; GO:0005622; GO:0110165; GO:0005575_x000D_ [GO:0005737]; GO:0110165; GO:0005622; GO:0005575_x000D_ [GO:0006950]; GO:0050896; GO:0008150_x000D_ [GO:0015631]; GO:0008092; GO:0005515; GO:0005488; GO:0003674_x000D_ [GO:0031625]; GO:0044389; GO:0019899; GO:0005515; GO:0005488; GO:0003674_x000D_ [GO:0044548]; GO:0005515; GO:0005488; GO:0003674	Pf04969, Pf09032	10	25.67	6.26503e+06	6.28149e+06	0.467249	10	10	10	10	13	6.65292e+06	7.67041e+06	0.467249	9	9	9	9	9	7.59304e+06	9.46883e+06	0.467249	9	9	9	9	9	2.55569e+06	2.81017e+06	0.467249	8	8	8	8	8	3.35526e+06	3.24041e+06	0.467249	9	9	9
2186			AT3G16420.3_x000D_; AT3G16420.1_x000D_; AT3G16420.2	AT3G16420.3|AT3G16420.1|AT3G16420.2	Symbols: PBP1 PYK10-binding protein 1 chr3:5579560-5580674 FORWARD LENGTH=298<|>Symbols: PBP1, JAL30 PYK10-binding protein 1 chr3:5579560-5580674 FORWARD LENGTH=298<|>Symbols: PBP1 PYK10-binding protein 1 chr3:5579560-5580674 FORWARD LENGTH=298	PBP1		[GO:0005829]; GO:0110165; GO:0005737; GO:0005575; GO:0005622_x000D_ [GO:0006457]; GO:0009987; GO:0051604; GO:0008150; GO:0019538; GO:0010467; GO:0043170; GO:0044238; GO:1901564; GO:0009059; GO:0071704; GO:0008152; GO:0006807; GO:0044249; GO:1901576; GO:0009058; GO:0044237_x000D_ [GO:0030234]; GO:0098772; GO:0003674_x000D_ [GO:0030246]; GO:0005488; GO:0003674_x000D_ [GO:0051336]; GO:0050790; GO:00…	Pf01419	3	32.138	2.9091e+06	2.91674e+06	0.120805	3	3	3	3	5	2.72199e+06	3.13829e+06	0.181208	5	5	5	5	8	2.89058e+06	3.60467e+06	0.181208	5	5	5	5	9	7.55959e+06	8.31234e+06	0.181208	3	3	3	3	4	1.56033e+06	1.50692e+06	0.181208	3	3	3
16			AT1G17190.1	AT1G17190.1	Symbols: ATGSTU26, GSTU26 glutathione S-transferase tau 26 chr1:5875452-5876375 FORWARD LENGTH=220	GSTU26		[GO:0004364]; GO:0016765; GO:0016740; GO:0003824; GO:0003674_x000D_ [GO:0005737]; GO:0110165; GO:0005622; GO:0005575_x000D_ [GO:0005829]; GO:0110165; GO:0005737; GO:0005575; GO:0005622_x000D_ [GO:0006749]; GO:0006518; GO:0006575; GO:0006790; GO:0043603; GO:1901564; GO:0044237; GO:0006807; GO:0071704; GO:0008152; GO:0009987; GO:0008150_x000D_ [GO:0009407]; GO:0009404; GO:0044248; GO:0098754; GO:00…	Pf02798, Pf13410	4	25.762	6.52094e+06	6.53808e+06	0.168182	4	4	4	4	7	5.97533e+06	6.8892e+06	0.168182	4	4	4	4	6	7.55495e+06	9.42132e+06	0.168182	4	4	4	4	6	936734	1.03001e+06	0.168182	3	3	3	3	3	1.3235e+06	1.2782e+06	0.168182	3	3	3
2117			AT5G21990.1	AT5G21990.1	Symbols: TPR7 Tetratricopeptide repeat (TPR)-like superfamily protein chr5:7273395-7276318 FORWARD LENGTH=554	OEP61		[GO:0005789]; GO:0031090; GO:0042175; GO:0098827; GO:0016020; GO:0043227; GO:0012505; GO:0031984; GO:0005783; GO:0110165; GO:0043226; GO:0043229; GO:0043231; GO:0005737; GO:0005575; GO:0005622_x000D_ [GO:0009707]; GO:0009527; GO:0031969; GO:0031968; GO:0042170; GO:0009941; GO:0019867; GO:0098588; GO:0031967; GO:0031090; GO:0009526; GO:0009507; GO:0016020; GO:0031975; GO:0043227; GO:0043229; GO:00…	Pf00515	25	60.718	4.98685e+06	4.99996e+06	0.433213	22	22	22	22	27	6.08487e+06	7.01549e+06	0.541516	30	30	30	30	36	7.49225e+06	9.34314e+06	0.557762	30	30	30	30	40	4.09467e+06	4.50241e+06	0.557762	24	24	24	24	31	4.63986e+06	4.48104e+06	0.557762	24	24	24
1971			AT2G44230.1	AT2G44230.1	Symbols: Plant protein of unknown function (DUF946) chr2:18286537-18288247 FORWARD LENGTH=542				Pf06101	13	59.857	6.10877e+06	6.12482e+06	0.234317	10	10	10	10	15	6.212e+06	7.16206e+06	0.280443	10	10	10	10	15	7.45544e+06	9.29724e+06	0.304428	12	12	12	12	20	2.77809e+06	3.05472e+06	0.304428	6	6	6	6	9	3.43539e+06	3.31779e+06	0.304428	8	8	8
2202			AT2G16600.1	AT2G16600.1	Symbols: ROC3 rotamase CYP 3 chr2:7200862-7201383 FORWARD LENGTH=173	CYP19-1		[GO:0003755]; GO:0016859; GO:0140096; GO:0016853; GO:0003824; GO:0003674_x000D_ [GO:0006457]; GO:0009987; GO:0051604; GO:0008150; GO:0019538; GO:0010467; GO:0043170; GO:0044238; GO:1901564; GO:0009059; GO:0071704; GO:0008152; GO:0006807; GO:0044249; GO:1901576; GO:0009058; GO:0044237_x000D_ [GO:0007165]; GO:0009987; GO:0050794; GO:0007154; GO:0023052; GO:0051716; GO:0008150; GO:0050789; GO:005089…	Pf00160	6	18.48	4.67712e+06	4.68941e+06	0.456647	6	5	6	5	7	4.91721e+06	5.66925e+06	0.543353	6	5	6	5	7	6.08304e+06	7.58579e+06	0.543353	6	5	6	5	8	3.13057e+06	3.4423e+06	0.543353	2	2	2	2	2	4.22377e+06	4.07919e+06	0.543353	4	4	4
629			AT1G08800.2_x000D_; AT1G08800.1	AT1G08800.2|AT1G08800.1	Symbols: Protein of unknown function, DUF593 chr1:2813578-2817078 REVERSE LENGTH=1113<|>Symbols: Protein of unknown function, DUF593 chr1:2813578-2817078 REVERSE LENGTH=1113	MYOB1		[GO:0016020]; GO:0110165; GO:0005575_x000D_ [GO:0017022]; GO:0008092; GO:0005515; GO:0005488; GO:0003674_x000D_ [GO:0030133]; GO:0031410; GO:0012505; GO:0097708; GO:0005737; GO:0110165; GO:0031982; GO:0043231; GO:0005622; GO:0005575; GO:0043227; GO:0043229; GO:0043226_x000D_ [GO:0080115]; GO:0032029; GO:0032036; GO:0017022; GO:0008092; GO:0005515; GO:0005488; GO:0003674	Pf04576	30	125.35	1.40361e+06	1.4073e+06	0.102426	9	9	9	9	10	1.66773e+06	1.92279e+06	0.115004	12	12	12	12	14	1.84994e+06	2.30695e+06	0.145553	13	13	13	13	15	724570	796720	0.145553	6	6	6	6	7	876948	846930	0.145553	6	6	6
1748			AT1G70410.1_x000D_; AT1G70410.3	AT1G70410.1|AT1G70410.3	Symbols: ATBCA4, BCA4, CA4 beta carbonic anhydrase 4 chr1:26534167-26536505 REVERSE LENGTH=258<|>Symbols: ATBCA4, BCA4 beta carbonic anhydrase 4 chr1:26534167-26536505 REVERSE LENGTH=258			[GO:0004089]; GO:0016836; GO:0016835; GO:0016829; GO:0003824; GO:0003674_x000D_ [GO:0008270]; GO:0046914; GO:0046872; GO:0043169; GO:0043167; GO:0036094; GO:0005488; GO:0003674_x000D_ [GO:0015976]; GO:0031667; GO:0009991; GO:0009605; GO:0050896; GO:0008150	Pf00484	10	28.394	5.89389e+06	5.90938e+06	0.48062	11	11	11	11	16	6.4573e+06	7.44488e+06	0.542636	12	12	12	12	16	7.38682e+06	9.21166e+06	0.608527	12	12	12	12	16	3.32586e+06	3.65703e+06	0.608527	10	10	10	10	14	3.97628e+06	3.84017e+06	0.608527	9	9	9
713			AT4G34490.1	AT4G34490.1	Symbols: ATCAP1, CAP 1, CAP1 cyclase associated protein 1 chr4:16484896-16487355 REVERSE LENGTH=476	CAP1		[GO:0003779]; GO:0008092; GO:0005515; GO:0005488; GO:0003674_x000D_ [GO:0009826]; GO:0000902; GO:0016049; GO:0060560; GO:0009653; GO:0009987; GO:0040007; GO:0048589; GO:0032502; GO:0048856; GO:0008150_x000D_ [GO:0030036]; GO:0007010; GO:0030029; GO:0006996; GO:0009987; GO:0016043; GO:0008150; GO:0071840	Pf01213, Pf08603	20	50.938	5.88527e+06	5.90073e+06	0.415966	18	18	18	18	21	6.52501e+06	7.52295e+06	0.497899	23	23	23	23	26	7.31374e+06	9.12052e+06	0.497899	20	20	20	20	23	2.88671e+06	3.17416e+06	0.497899	14	14	14	14	17	3.575e+06	3.45263e+06	0.497899	15	15	15
757			AT1G06570.1	AT1G06570.1	Symbols: PDS1, HPD phytoene desaturation 1 chr1:2012015-2013543 REVERSE LENGTH=473			[GO:0003868]; GO:0016702; GO:0016701; GO:0051213; GO:0016491; GO:0003824; GO:0003674_x000D_ [GO:0009072]; GO:0006520; GO:0006725; GO:0019752; GO:1901360; GO:1901564; GO:0044238; GO:0071704; GO:0044237; GO:0043436; GO:0006807; GO:0008152; GO:0009987; GO:0006082; GO:0008150; GO:0044281_x000D_ [GO:0046872]; GO:0043169; GO:0043167; GO:0036094; GO:0005488; GO:0003674	Pf00903	13	51.888	6.6852e+06	6.70278e+06	0.243129	11	11	11	11	15	6.76818e+06	7.8033e+06	0.243129	11	11	11	11	14	7.26522e+06	9.06002e+06	0.266385	13	13	13	13	15	2.99995e+06	3.29867e+06	0.266385	7	7	7	7	9	4.21437e+06	4.07011e+06	0.266385	9	9	9
1835			AT4G38550.1	AT4G38550.1	Symbols: Arabidopsis phospholipase-like protein (PEARLI 4) family chr4:18025886-18028546 FORWARD LENGTH=612				Pf05278	13	69.639	6.10048e+06	6.11651e+06	0.21732	12	8	12	8	16	5.08662e+06	5.86457e+06	0.21732	12	8	12	8	16	5.33108e+06	6.64807e+06	0.21732	11	7	11	7	15	4.0575e+06	4.46153e+06	0.21732	9	5	9	5	13	6.24479e+06	6.03103e+06	0.21732	9	5	9
380			AT5G27470.1	AT5G27470.1	Symbols: seryl-tRNA synthetase / serine--tRNA ligase chr5:9695087-9697154 FORWARD LENGTH=451			[GO:0002181]; GO:0006412; GO:0009059; GO:0019538; GO:0043043; GO:0010467; GO:0043170; GO:0044249; GO:1901576; GO:0044238; GO:1901564; GO:0006518; GO:0043604; GO:1901566; GO:0071704; GO:0009058; GO:0044237; GO:0008152; GO:0006807; GO:0043603; GO:0044271; GO:0009987; GO:0008150; GO:0034641_x000D_ [GO:0004828]; GO:0004812; GO:0016875; GO:0140101; GO:0016874; GO:0140098; GO:0003824; GO:0140640; GO:00…	Pf00587, Pf02403	14	51.596	6.7998e+06	6.81767e+06	0.314856	14	14	14	14	19	7.2036e+06	8.30532e+06	0.314856	15	15	15	15	20	6.78499e+06	8.46115e+06	0.35255	16	16	16	16	22	1.18201e+06	1.29971e+06	0.35255	5	5	5	5	6	1.56891e+06	1.5152e+06	0.35255	9	9	9
1515			AT3G27300.1_x000D_; AT3G27300.3_x000D_; AT3G27300.2	AT3G27300.1|AT3G27300.3|AT3G27300.2	Symbols: G6PD5 glucose-6-phosphate dehydrogenase 5 chr3:10083318-10086288 REVERSE LENGTH=516<|>Symbols: G6PD5 glucose-6-phosphate dehydrogenase 5 chr3:10083318-10086288 REVERSE LENGTH=516<|>Symbols: G6PD5 glucose-6-phosphate dehydrogenase 5 chr3:10083318-10086288 REVERSE LENGTH=516	G6PD5		[GO:0004345]; GO:0016616; GO:0016614; GO:0016491; GO:0003824; GO:0003674_x000D_ [GO:0005829]; GO:0110165; GO:0005737; GO:0005575; GO:0005622_x000D_ [GO:0006006]; GO:0019318; GO:0005996; GO:0005975; GO:0044281; GO:0044238; GO:0071704; GO:0008152; GO:0008150_x000D_ [GO:0009051]; GO:0006740; GO:0051156; GO:0006098; GO:0006091; GO:0006739; GO:0006796; GO:0019637; GO:1901135; GO:0044237; GO:0006163; G…	Pf00479, Pf02781	12	59.12	5.7887e+06	5.80392e+06	0.333333	19	12	19	12	23	6.34656e+06	7.3172e+06	0.379845	19	10	19	10	22	7.20187e+06	8.98102e+06	0.399225	20	11	20	11	25	2.61201e+06	2.8721e+06	0.399225	13	7	13	7	15	3.0575e+06	2.95284e+06	0.420543	15	10	15
2333			AT5G61210.1	AT5G61210.1	Symbols: SNAP33, ATSNAP33, SNP33, ATSNAP33B soluble N-ethylmaleimide-sensitive factor adaptor protein 33 chr5:24624027-24625366 FORWARD LENGTH=300	SNAP33		[GO:0000911]; GO:0000910; GO:0022402; GO:0051301; GO:0009987; GO:0007049; GO:0008150_x000D_ [GO:0005484]; GO:0030674; GO:0061025; GO:0060090; GO:0061024; GO:0003674; GO:0016043; GO:0071840; GO:0009987; GO:0008150_x000D_ [GO:0005886]; GO:0016020; GO:0071944; GO:0110165; GO:0005575_x000D_ [GO:0009504]; GO:0110165; GO:0005737; GO:0005575; GO:0005622_x000D_ [GO:0009612]; GO:0009605; GO:0009628; GO:00…		17	33.624	6.6336e+06	6.65103e+06	0.5	17	17	17	17	18	6.96372e+06	8.02875e+06	0.566667	18	18	18	18	21	7.19992e+06	8.97859e+06	0.63	18	18	18	18	19	4.27533e+06	4.70105e+06	0.63	16	16	16	16	17	5.56763e+06	5.37704e+06	0.63	16	16	16
588			AT2G17840.1	AT2G17840.1	Symbols: ERD7 Senescence/dehydration-associated protein-related chr2:7755923-7757798 REVERSE LENGTH=452	ERD7		[GO:0007623]; GO:0048511; GO:0008150_x000D_ [GO:0009409]; GO:0006950; GO:0009266; GO:0050896; GO:0009628; GO:0008150_x000D_ [GO:0009414]; GO:0006950; GO:0009415; GO:0050896; GO:0001101; GO:0009628; GO:0010035; GO:1901700; GO:0008150; GO:0042221_x000D_ [GO:0009507]; GO:0009536; GO:0043231; GO:0005737; GO:0043227; GO:0043229; GO:0110165; GO:0005622; GO:0043226; GO:0005575_x000D_ [GO:0009644]; GO:00…	Pf06911	14	48.97	5.50743e+06	5.52191e+06	0.420354	13	13	13	13	14	6.21897e+06	7.1701e+06	0.451327	14	14	14	14	19	7.19145e+06	8.96803e+06	0.451327	12	12	12	12	14	2.65716e+06	2.92175e+06	0.451327	8	8	8	8	11	3.21573e+06	3.10566e+06	0.451327	7	7	7
607			AT4G26510.1_x000D_; AT4G26510.2	AT4G26510.1|AT4G26510.2	Symbols: UKL4 uridine kinase-like 4 chr4:13384503-13387920 FORWARD LENGTH=469<|>Symbols: UKL4 uridine kinase-like 4 chr4:13384503-13387920 FORWARD LENGTH=469	UKL4		[GO:0004845]; GO:0016763; GO:0016757; GO:0016740; GO:0003824; GO:0003674_x000D_ [GO:0004849]; GO:0019206; GO:0006222; GO:0019205; GO:0009165; GO:0009174; GO:0009220; GO:0046049; GO:0016301; GO:0009117; GO:1901293; GO:0009130; GO:0009156; GO:0009173; GO:0006221; GO:0009218; GO:0009260; GO:0016772; GO:0006753; GO:0034654; GO:0090407; GO:0009124; GO:0009129; GO:0009161; GO:0006220; GO:0072528; GO:00…	Pf00485, Pf14681	19	52.605	5.8401e+06	5.85545e+06	0.439232	21	16	21	16	27	6.13807e+06	7.07683e+06	0.439232	23	17	23	17	31	7.15552e+06	8.92323e+06	0.445629	23	17	23	17	33	2.75608e+06	3.03052e+06	0.445629	14	11	14	11	18	3.68564e+06	3.55948e+06	0.445629	18	14	18
1625			AT4G37120.1	AT4G37120.1	Symbols: SMP2 Pre-mRNA splicing Prp18-interacting factor chr4:17486679-17489123 FORWARD LENGTH=536			[GO:0000398]; GO:0000377; GO:0006397; GO:0000375; GO:0006396; GO:0016071; GO:0008380; GO:0016070; GO:0010467; GO:0090304; GO:0009059; GO:0006139; GO:0043170; GO:0044249; GO:1901576; GO:0006725; GO:0034641; GO:0044238; GO:0046483; GO:1901360; GO:0071704; GO:0009058; GO:0044237; GO:0006807; GO:0008152; GO:0009987; GO:0008150_x000D_ [GO:0003727]; GO:0003723; GO:0003676; GO:0097159; GO:0005488; GO:00…	Pf11708	15	62.017	5.90276e+06	5.91828e+06	0.395522	18	12	18	12	21	6.88518e+06	7.93819e+06	0.408582	21	15	21	15	22	7.11759e+06	8.87592e+06	0.438433	19	12	19	12	20	3.26318e+06	3.58812e+06	0.438433	16	10	16	10	17	3.88403e+06	3.75108e+06	0.438433	14	10	14
2532			AT1G27400.1	AT1G27400.1	Symbols: Ribosomal protein L22p/L17e family protein chr1:9515230-9516725 FORWARD LENGTH=176	RPL17A		[GO:0003729]; GO:0003723; GO:0003676; GO:0097159; GO:0005488; GO:0003674_x000D_ [GO:0003735]; GO:0005198; GO:0003674_x000D_ [GO:0006412]; GO:0009059; GO:0019538; GO:0043043; GO:0010467; GO:0043170; GO:0044249; GO:1901576; GO:0044238; GO:1901564; GO:0006518; GO:0043604; GO:1901566; GO:0071704; GO:0009058; GO:0044237; GO:0008152; GO:0006807; GO:0043603; GO:0044271; GO:0009987; GO:0008150; GO:0034641	Pf00237	6	19.885	4.78107e+06	4.79364e+06	0.255682	5	1	5	1	8	6.08903e+06	7.02029e+06	0.3125	6	1	6	1	8	7.048e+06	8.78914e+06	0.3125	6	1	6	1	8	3.04757e+06	3.35104e+06	0.3125	5	1	5	1	7	4.11738e+06	3.97644e+06	0.3125	5	1	5
2389			AT2G41840.1	AT2G41840.1	Symbols: Ribosomal protein S5 family protein chr2:17460016-17461398 REVERSE LENGTH=285	RPS2C		[GO:0003729]; GO:0003723; GO:0003676; GO:0097159; GO:0005488; GO:0003674_x000D_ [GO:0003735]; GO:0005198; GO:0003674_x000D_ [GO:0006412]; GO:0009059; GO:0019538; GO:0043043; GO:0010467; GO:0043170; GO:0044249; GO:1901576; GO:0044238; GO:1901564; GO:0006518; GO:0043604; GO:1901566; GO:0071704; GO:0009058; GO:0044237; GO:0008152; GO:0006807; GO:0043603; GO:0044271; GO:0009987; GO:0008150; GO:003464…	Pf00333, Pf03719	13	30.859	4.59875e+06	4.61083e+06	0.357895	10	3	10	3	14	5.65688e+06	6.52204e+06	0.463158	12	4	12	4	14	7.04594e+06	8.78657e+06	0.463158	11	4	11	4	13	2.91919e+06	3.20987e+06	0.463158	9	2	9	2	11	3.72454e+06	3.59705e+06	0.463158	8	1	8
1074			AT3G58600.1	AT3G58600.1	Symbols: Adaptin ear-binding coat-associated protein 1 NECAP-1 chr3:21668746-21670999 REVERSE LENGTH=302			[GO:0006897]; GO:0016192; GO:0098657; GO:0006810; GO:0009987; GO:0051234; GO:0008150; GO:0051179_x000D_ [GO:0016020]; GO:0110165; GO:0005575	Pf07933	11	33.897	6.71254e+06	6.73018e+06	0.556291	14	14	14	14	15	6.03238e+06	6.95498e+06	0.556291	11	11	11	11	11	7.00773e+06	8.73892e+06	0.586093	11	11	11	11	13	2.58342e+06	2.84067e+06	0.586093	11	11	11	11	11	3.42496e+06	3.30772e+06	0.586093	11	11	11
1886			AT3G21865.1	AT3G21865.1	Symbols: PEX22 peroxin 22 chr3:7701308-7703218 REVERSE LENGTH=283	PEX22		[GO:0005778]; GO:0031903; GO:0005777; GO:0098588; GO:0042579; GO:0031090; GO:0043231; GO:0005737; GO:0016020; GO:0043227; GO:0043229; GO:0110165; GO:0005622; GO:0043226; GO:0005575_x000D_ [GO:0007031]; GO:0006996; GO:0016043; GO:0071840; GO:0009987; GO:0008150_x000D_ [GO:0015031]; GO:0045184; GO:0071702; GO:0071705; GO:0008104; GO:0051234; GO:0006810; GO:0070727; GO:0051179; GO:0033036; GO:005164…		6	31.379	6.81277e+06	6.83067e+06	0.303887	6	6	6	6	11	6.52203e+06	7.51951e+06	0.303887	5	5	5	5	8	6.882e+06	8.58213e+06	0.339223	6	6	6	6	9	4.30373e+06	4.73228e+06	0.339223	5	5	5	5	7	4.93648e+06	4.7675e+06	0.339223	5	5	5
1628			AT2G20280.1	AT2G20280.1	Symbols: Zinc finger C-x8-C-x5-C-x3-H type family protein chr2:8740054-8742349 REVERSE LENGTH=371			[GO:0003677]; GO:0003676; GO:0097159; GO:0005488; GO:0003674_x000D_ [GO:0046872]; GO:0043169; GO:0043167; GO:0036094; GO:0005488; GO:0003674	Pf00642, Pf16543	14	42.363	6.11025e+06	6.12631e+06	0.331536	13	13	13	13	18	6.95987e+06	8.02432e+06	0.398922	14	14	14	14	17	6.96872e+06	8.69027e+06	0.398922	14	14	14	14	19	2.44189e+06	2.68504e+06	0.458221	12	12	12	12	14	3.4309e+06	3.31346e+06	0.458221	14	14	14
848			AT1G02920.1	AT1G02920.1	Symbols: ATGSTF7, GST11, ATGSTF8, GSTF7, ATGST11 glutathione S-transferase 7 chr1:658886-659705 REVERSE LENGTH=209	GSTF7		[GO:0004364]; GO:0016765; GO:0016740; GO:0003824; GO:0003674_x000D_ [GO:0009407]; GO:0009404; GO:0044248; GO:0098754; GO:0019748; GO:0044237; GO:0009056; GO:0008150; GO:0009636; GO:0008152; GO:0009987; GO:0042221; GO:0050896_x000D_ [GO:0043295]; GO:0043168; GO:0072341; GO:1900750; GO:1901681; GO:0043167; GO:0005488; GO:0042277; GO:0036094; GO:0003674; GO:0033218_x000D_ [GO:0046686]; GO:0010038; G…	Pf00043, Pf02798	5	23.583	2.86671e+06	2.87424e+06	0.0861244	2	0	2	0	2	3.30308e+06	3.80825e+06	0.129187	3	0	3	0	4	3.84352e+06	4.79302e+06	0.210526	5	0	5	0	6	4.05412e+06	4.45781e+06	0.210526	5	0	5	0	7	5.89776e+06	5.69588e+06	0.258373	5	1	5
1636			AT1G07990.1	AT1G07990.1	Symbols: SIT4 phosphatase-associated family protein chr1:2477413-2482898 FORWARD LENGTH=802			[GO:0019903]; GO:0019902; GO:0019899; GO:0005515; GO:0005488; GO:0003674	Pf04499	22	89.533	4.67647e+06	4.68876e+06	0.352868	22	19	22	19	28	4.84042e+06	5.58071e+06	0.352868	24	22	24	22	31	5.19212e+06	6.47478e+06	0.359102	24	21	24	21	32	2.75619e+06	3.03064e+06	0.359102	15	12	15	12	19	2.93054e+06	2.83022e+06	0.359102	19	17	19
1644			AT3G11200.1	AT3G11200.1	Symbols: AL2 alfin-like 2 chr3:3508387-3510418 REVERSE LENGTH=246	AL2		[GO:0005634]; GO:0043231; GO:0043227; GO:0043229; GO:0043226; GO:0005622; GO:0110165; GO:0005575_x000D_ [GO:0006325]; GO:0071824; GO:0043933; GO:0016043; GO:0071840; GO:0009987; GO:0008150_x000D_ [GO:0006355]; GO:0010468; GO:2001141; GO:0010556; GO:0051252; GO:0031326; GO:0060255; GO:0019219; GO:0009889; GO:0031323; GO:0019222; GO:0051171; GO:0080090; GO:0050794; GO:0050789; GO:0065007; GO:000815…	Pf00628, Pf12165	4	27.814	6.51362e+06	6.53074e+06	0.154472	4	4	4	4	5	6.8502e+06	7.89787e+06	0.154472	4	4	4	4	5	5.94515e+06	7.41384e+06	0.154472	4	4	4	4	4	2.36229e+06	2.59751e+06	0.154472	3	3	3	3	3	2.63573e+06	2.54551e+06	0.154472	2	2	2
785			AT5G30490.2_x000D_; AT5G30490.1	AT5G30490.2|AT5G30490.1	Symbols: FUNCTIONS IN: molecular_function unknown; INVOLVED IN: biological_process unknown; LOCATED IN: cellular_component unknown; EXPRESSED IN: 22 plant structures; EXPRESSED DURING: 13 growth stages; CONTAINS InterPro DOMAIN/s: Craniofacial development protein 1/Bucentaur (InterPro:IPR011421); Has 333 Blast hits to 324 proteins in 149 species: Archae - 0; Bacteria - 18; Metazoa - 117; Fungi - …				Pf07572	9	26.045	6.81353e+06	6.83144e+06	0.347458	9	9	9	9	14	6.8442e+06	7.89095e+06	0.5	10	10	10	10	12	6.66955e+06	8.31719e+06	0.5	11	11	11	11	14	2.61928e+06	2.8801e+06	0.5	9	9	9	9	10	3.16512e+06	3.05677e+06	0.5	8	8	8
1551			AT5G40450.1	AT5G40450.1	Symbols: unknown protein; FUNCTIONS IN: molecular_function unknown; INVOLVED IN: biological_process unknown; LOCATED IN: chloroplast, plasma membrane; EXPRESSED IN: 24 plant structures; EXPRESSED DURING: 13 growth stages; Has 30201 Blast hits to 17322 proteins in 780 species: Archae - 12; Bacteria - 1396; Metazoa - 17338; Fungi - 3422; Plants - 5037; Viruses - 0; Other Eukaryotes - 2996 (source: …	RBB1		[GO:0005829]; GO:0110165; GO:0005737; GO:0005575; GO:0005622_x000D_ [GO:0080171]; GO:0007033; GO:0006996; GO:0016043; GO:0071840; GO:0009987; GO:0008150		134	322.814	4.4218e+06	4.43342e+06	0.458982	102	102	102	102	119	5.74748e+06	6.6265e+06	0.533403	123	123	123	123	145	6.74656e+06	8.41323e+06	0.559363	132	132	133	133	156	4.65725e+06	5.12099e+06	0.586708	128	128	128	128	157	5.79518e+06	5.59681e+06	0.6009	133	133	133
1508			AT3G11330.1	AT3G11330.1	Symbols: PIRL9 plant intracellular ras group-related LRR 9 chr3:3552330-3554695 REVERSE LENGTH=499	PIRL9		[GO:0009555]; GO:0048229; GO:0007275; GO:0032501; GO:0048856; GO:0008150; GO:0032502_x000D_ [GO:0055046]; GO:0032501; GO:0009555; GO:0008150; GO:0048229; GO:0007275; GO:0048856; GO:0032502	Pf00560, Pf13855	10	55.469	5.34918e+06	5.36324e+06	0.196393	10	9	10	9	17	6.15504e+06	7.0964e+06	0.210421	10	8	10	8	16	6.83602e+06	8.52479e+06	0.210421	10	8	10	8	16	2.33457e+06	2.56704e+06	0.210421	8	7	8	7	11	2.94713e+06	2.84625e+06	0.210421	8	7	8
2007			AT4G17520.1	AT4G17520.1	Symbols: Hyaluronan / mRNA binding family chr4:9771496-9773313 FORWARD LENGTH=360	RGGB		[GO:0003729]; GO:0003723; GO:0003676; GO:0097159; GO:0005488; GO:0003674_x000D_ [GO:0005634]; GO:0043231; GO:0043227; GO:0043229; GO:0043226; GO:0005622; GO:0110165; GO:0005575_x000D_ [GO:0006417]; GO:0010608; GO:0034248; GO:0051246; GO:0010468; GO:0051171; GO:0060255; GO:0080090; GO:0010556; GO:0019222; GO:0031326; GO:0050789; GO:0009889; GO:0031323; GO:0065007; GO:0050794; GO:0008150_x000D_ [GO…	Pf04774, Pf09598	9	38.882	5.28359e+06	5.29748e+06	0.372222	12	8	12	8	16	5.89825e+06	6.80032e+06	0.408333	14	10	14	10	16	6.64419e+06	8.28557e+06	0.408333	13	9	13	9	15	3.17085e+06	3.48659e+06	0.408333	9	7	9	7	11	4.01057e+06	3.87328e+06	0.408333	10	7	10
1344			AT3G27310.1	AT3G27310.1	Symbols: PUX1 plant UBX domain-containing protein 1 chr3:10087360-10089077 REVERSE LENGTH=251	PUX1		[GO:0005737]; GO:0110165; GO:0005622; GO:0005575_x000D_ [GO:0032984]; GO:0022411; GO:0043933; GO:0016043; GO:0071840; GO:0009987; GO:0008150_x000D_ [GO:0035265]; GO:0032501; GO:0048589; GO:0008150; GO:0040007; GO:0032502_x000D_ [GO:0051117]; GO:0019899; GO:0005515; GO:0005488; GO:0003674	Pf00789	6	28.485	6.7375e+06	6.75521e+06	0.207171	3	3	3	3	6	6.58832e+06	7.59594e+06	0.270916	5	5	5	5	8	6.63462e+06	8.27364e+06	0.366534	5	5	5	5	6	2.15619e+06	2.37089e+06	0.366534	3	3	3	3	4	2.83881e+06	2.74163e+06	0.366534	3	3	3
1490			AT2G18990.1	AT2G18990.1	Symbols: TXND9 thioredoxin domain-containing protein 9 homolog chr2:8238851-8239932 REVERSE LENGTH=211				Pf00085	8	24.436	6.20964e+06	6.22596e+06	0.388626	8	8	8	8	9	6.39635e+06	7.3746e+06	0.388626	8	8	8	8	10	6.72705e+06	8.3889e+06	0.388626	9	9	9	9	12	1.82098e+06	2.00231e+06	0.388626	4	4	4	4	5	2.74229e+06	2.64842e+06	0.388626	7	7	7
2564			ATCG00770.1	ATCG00770.1	Symbols: RPS8 ribosomal protein S8 chrC:80068-80472 REVERSE LENGTH=134	rps8		[GO:0003735]; GO:0005198; GO:0003674_x000D_ [GO:0005840]; GO:0043232; GO:0043228; GO:0043229; GO:0043226; GO:0005622; GO:0110165; GO:0005575_x000D_ [GO:0006412]; GO:0009059; GO:0019538; GO:0043043; GO:0010467; GO:0043170; GO:0044249; GO:1901576; GO:0044238; GO:1901564; GO:0006518; GO:0043604; GO:1901566; GO:0071704; GO:0009058; GO:0044237; GO:0008152; GO:0006807; GO:0043603; GO:0044271; GO:000998…	Pf00410	4	15.47	4.53269e+06	4.5446e+06	0.231343	3	3	3	3	3	5.21076e+06	6.00769e+06	0.231343	3	3	3	3	3	5.91062e+06	7.37078e+06	0.246269	4	4	4	4	4	3.61559e+06	3.97562e+06	0.246269	3	3	3	3	4	4.35272e+06	4.20373e+06	0.246269	3	3	3
611			AT3G53930.1	AT3G53930.1	Symbols: Protein kinase superfamily protein chr3:19966541-19970580 FORWARD LENGTH=711	ATG1B		[GO:0004674]; GO:0004672; GO:0016301; GO:0016773; GO:0140096; GO:0016772; GO:0003824; GO:0016740; GO:0003674_x000D_ [GO:0005524]; GO:0032559; GO:0035639; GO:0030554; GO:0032555; GO:0043168; GO:1901265; GO:1901363; GO:0017076; GO:0032553; GO:0043167; GO:0097159; GO:0036094; GO:0000166; GO:0097367; GO:0005488; GO:0003674_x000D_ [GO:0005737]; GO:0110165; GO:0005622; GO:0005575_x000D_ [GO:0005776]; G…	Pf00069	27	78.749	1.507e+06	1.51096e+06	0.199719	13	11	13	11	14	2.18752e+06	2.52208e+06	0.209564	14	12	14	12	16	2.51089e+06	3.13118e+06	0.254571	17	15	17	15	19	1.1396e+06	1.25308e+06	0.264416	14	13	14	13	16	1.44503e+06	1.39556e+06	0.264416	14	12	14
1227			AT1G09270.2_x000D_; AT1G09270.1	AT1G09270.2|AT1G09270.1	Symbols: IMPA-4 importin alpha isoform 4 chr1:2994506-2997833 FORWARD LENGTH=538<|>Symbols: IMPA-4 importin alpha isoform 4 chr1:2994506-2997833 FORWARD LENGTH=538	IMPA4		[GO:0005635]; GO:0031967; GO:0005634; GO:0012505; GO:0031975; GO:0043227; GO:0043229; GO:0043231; GO:0110165; GO:0043226; GO:0005622; GO:0005575_x000D_ [GO:0005737]; GO:0110165; GO:0005622; GO:0005575_x000D_ [GO:0006606]; GO:0006886; GO:0034504; GO:0051170; GO:0072594; GO:0015031; GO:0046907; GO:0008104; GO:0033365; GO:0006913; GO:0045184; GO:0071702; GO:0071705; GO:0006810; GO:0051641; GO:005164…	Pf00514, Pf01749, Pf16186	15	59.409	6.2865e+06	6.30302e+06	0.360595	15	2	15	2	18	6.6835e+06	7.70568e+06	0.379182	17	4	17	4	19	6.26254e+06	7.80964e+06	0.431227	15	3	15	3	17	2.10403e+06	2.31354e+06	0.431227	9	2	9	2	10	2.55615e+06	2.46865e+06	0.431227	9	2	9
483			AT4G21660.2	AT4G21660.2	Symbols: proline-rich spliceosome-associated (PSP) family protein chr4:11506259-11509772 REVERSE LENGTH=598			[GO:0005634]; GO:0043231; GO:0043227; GO:0043229; GO:0043226; GO:0005622; GO:0110165; GO:0005575	Pf04037, Pf04046	15	68.477	6.13379e+06	6.14991e+06	0.264214	12	12	12	12	15	6.04722e+06	6.97208e+06	0.337793	16	16	16	16	19	6.66639e+06	8.31326e+06	0.371237	16	16	16	16	19	2.43255e+06	2.67477e+06	0.371237	10	10	10	10	12	3.22062e+06	3.11038e+06	0.371237	10	10	10
1163			AT3G06650.1	AT3G06650.1	Symbols: ACLB-1 ATP-citrate lyase B-1 chr3:2079247-2082633 REVERSE LENGTH=608	ACLB-1		[GO:0003878]; GO:0046912; GO:0016746; GO:0016740; GO:0003824; GO:0003674_x000D_ [GO:0005524]; GO:0032559; GO:0035639; GO:0030554; GO:0032555; GO:0043168; GO:1901265; GO:1901363; GO:0017076; GO:0032553; GO:0043167; GO:0097159; GO:0036094; GO:0000166; GO:0097367; GO:0005488; GO:0003674_x000D_ [GO:0006085]; GO:0006084; GO:0071616; GO:0006637; GO:0009152; GO:0034030; GO:0034033; GO:0035384; GO:004360…	Pf00285, Pf00549	20	65.772	4.29026e+06	4.30154e+06	0.302632	16	4	16	4	23	5.25089e+06	6.05396e+06	0.353618	19	4	19	4	22	5.80311e+06	7.2367e+06	0.411184	20	7	20	7	26	1.25281e+06	1.37756e+06	0.411184	8	2	8	2	9	1.72328e+06	1.66429e+06	0.411184	10	2	10
2109			AT4G28300.1	AT4G28300.1	Symbols: Protein of unknown function (DUF1421) chr4:14014860-14016823 FORWARD LENGTH=496			[GO:0006970]; GO:0006950; GO:0009628; GO:0050896; GO:0008150_x000D_ [GO:0009415]; GO:0001101; GO:0009628; GO:0010035; GO:1901700; GO:0042221; GO:0050896; GO:0008150_x000D_ [GO:0010029]; GO:1900140; GO:0048580; GO:2000026; GO:0050793; GO:0051239; GO:0050789; GO:0065007; GO:0008150_x000D_ [GO:0042735]; GO:0043231; GO:0005737; GO:0043227; GO:0043229; GO:0110165; GO:0005622; GO:0043226; GO:0005575_x0…	Pf07223	9	54.073	5.21988e+06	5.2336e+06	0.16129	8	8	8	8	11	5.88755e+06	6.78799e+06	0.175403	9	9	9	9	13	6.64973e+06	8.29248e+06	0.191532	10	10	10	10	13	3.05503e+06	3.35924e+06	0.191532	7	7	7	7	9	3.70435e+06	3.57755e+06	0.191532	9	9	9
1370			AT2G38710.2_x000D_; AT2G38710.1	AT2G38710.2|AT2G38710.1	Symbols: AMMECR1 family chr2:16184517-16186764 REVERSE LENGTH=214<|>Symbols: AMMECR1 family chr2:16184517-16186764 REVERSE LENGTH=214				Pf01871	5	24.229	5.83615e+06	5.85149e+06	0.364486	7	7	7	7	10	5.52666e+06	6.37191e+06	0.364486	6	6	6	6	7	6.641e+06	8.2816e+06	0.364486	7	7	7	7	8	1.70099e+06	1.87037e+06	0.364486	4	4	4	4	5	2.51628e+06	2.43015e+06	0.364486	3	3	3
1100			AT5G46210.1	AT5G46210.1	Symbols: CUL4, ATCUL4 cullin4 chr5:18731569-18736653 REVERSE LENGTH=792	CUL4		[GO:0000151]; GO:0140535; GO:1990234; GO:0032991; GO:1902494; GO:0005575_x000D_ [GO:0000209]; GO:0016567; GO:0032446; GO:0070647; GO:0043687; GO:0036211; GO:0019538; GO:0043412; GO:0043170; GO:0044238; GO:1901564; GO:0071704; GO:0008152; GO:0006807; GO:0008150_x000D_ [GO:0005634]; GO:0043231; GO:0043227; GO:0043229; GO:0043226; GO:0005622; GO:0110165; GO:0005575_x000D_ [GO:0006281]; GO:0006259; G…	Pf00888, Pf10557	27	91.413	6.21816e+06	6.2345e+06	0.313131	26	26	26	26	36	6.3648e+06	7.33824e+06	0.343434	32	32	32	32	41	6.62271e+06	8.25879e+06	0.363636	32	32	32	32	42	3.07965e+06	3.38631e+06	0.376263	22	22	22	22	29	3.88508e+06	3.75209e+06	0.376263	25	25	25
437			AT3G62310.1	AT3G62310.1	Symbols: RNA helicase family protein chr3:23057516-23060561 REVERSE LENGTH=726			[GO:0003724]; GO:0004386; GO:0008186; GO:0140098; GO:0140640; GO:0140657; GO:0003824; GO:0003674_x000D_ [GO:0003729]; GO:0003723; GO:0003676; GO:0097159; GO:0005488; GO:0003674_x000D_ [GO:0005524]; GO:0032559; GO:0035639; GO:0030554; GO:0032555; GO:0043168; GO:1901265; GO:1901363; GO:0017076; GO:0032553; GO:0043167; GO:0097159; GO:0036094; GO:0000166; GO:0097367; GO:0005488; GO:0003674_x000D_ [GO…	Pf00270, Pf00271, Pf04408, Pf07717, Pf21010	21	82.641	5.34951e+06	5.36357e+06	0.34022	22	9	22	9	29	5.54426e+06	6.3922e+06	0.403581	21	7	21	7	28	6.61356e+06	8.24738e+06	0.403581	19	8	19	8	24	1.58346e+06	1.74114e+06	0.403581	9	3	9	3	11	2.095e+06	2.02329e+06	0.403581	11	3	11
810			AT1G62480.1	AT1G62480.1	Symbols: Vacuolar calcium-binding protein-related chr1:23128799-23129548 FORWARD LENGTH=152	CCaP1		[GO:0005509]; GO:0046872; GO:0043169; GO:0043167; GO:0036094; GO:0005488; GO:0003674_x000D_ [GO:0005829]; GO:0110165; GO:0005737; GO:0005575; GO:0005622_x000D_ [GO:0009416]; GO:0009314; GO:0009628; GO:0050896; GO:0008150_x000D_ [GO:0009646]; GO:0009642; GO:0009416; GO:0009314; GO:0009628; GO:0050896; GO:0008150_x000D_ [GO:0009738]; GO:0009755; GO:0071215; GO:0007165; GO:0032870; GO:0009737; GO:00…		6	16.618	5.17018e+06	5.18377e+06	0.473684	6	6	6	6	9	6.04714e+06	6.97198e+06	0.473684	5	5	5	5	7	6.5892e+06	8.217e+06	0.473684	6	6	6	6	8	2.69307e+06	2.96124e+06	0.473684	5	5	5	5	6	3.31661e+06	3.20308e+06	0.473684	4	4	4
646			AT5G64430.1	AT5G64430.1	Symbols: Octicosapeptide/Phox/Bem1p family protein chr5:25762540-25764081 REVERSE LENGTH=513				Pf00564	12	56.406	6.57645e+06	6.59373e+06	0.360624	16	15	16	15	22	6.20028e+06	7.14855e+06	0.438596	18	17	18	17	23	6.57871e+06	8.20392e+06	0.438596	16	15	16	15	23	3.0688e+06	3.37437e+06	0.438596	13	12	13	12	18	3.92075e+06	3.78654e+06	0.438596	14	13	14
1321			AT2G29190.2_x000D_; AT2G29190.1	AT2G29190.2|AT2G29190.1	Symbols: PUM2 pumilio 2 chr2:12544260-12548071 REVERSE LENGTH=972<|>Symbols: APUM2, PUM2 pumilio 2 chr2:12544260-12548071 REVERSE LENGTH=972	APUM2		[GO:0003723]; GO:0003676; GO:0097159; GO:0005488; GO:0003674_x000D_ [GO:0003729]; GO:0003723; GO:0003676; GO:0097159; GO:0005488; GO:0003674_x000D_ [GO:0003730]; GO:0003729; GO:0003723; GO:0003676; GO:0097159; GO:0005488; GO:0003674_x000D_ [GO:0005737]; GO:0110165; GO:0005622; GO:0005575_x000D_ [GO:0006417]; GO:0010608; GO:0034248; GO:0051246; GO:0010468; GO:0051171; GO:0060255; GO:0080090; GO:00…	Pf00806, Pf07990	22	106.588	5.16194e+06	5.17551e+06	0.202675	19	4	19	4	24	5.76133e+06	6.64246e+06	0.240741	22	6	22	6	27	6.56365e+06	8.18513e+06	0.314815	26	8	26	8	33	2.86031e+06	3.14513e+06	0.314815	19	4	19	4	24	3.38465e+06	3.26879e+06	0.314815	18	4	18
1467			AT1G42970.1	AT1G42970.1	Symbols: GAPB glyceraldehyde-3-phosphate dehydrogenase B subunit chr1:16127552-16129584 FORWARD LENGTH=447	GAPB		[GO:0003729]; GO:0003723; GO:0003676; GO:0097159; GO:0005488; GO:0003674_x000D_ [GO:0004365]; GO:0043891; GO:0016620; GO:0016903; GO:0016491; GO:0003824; GO:0003674_x000D_ [GO:0006006]; GO:0019318; GO:0005996; GO:0005975; GO:0044281; GO:0044238; GO:0071704; GO:0008152; GO:0008150_x000D_ [GO:0009409]; GO:0006950; GO:0009266; GO:0050896; GO:0009628; GO:0008150_x000D_ [GO:0009416]; GO:0009314; GO:00…	Pf00044, Pf02672, Pf02800	16	47.63	5.75197e+06	5.76709e+06	0.360179	17	11	17	11	21	6.00836e+06	6.92728e+06	0.39821	17	11	17	11	21	6.56146e+06	8.1824e+06	0.422819	16	11	16	11	20	3.0059e+06	3.30522e+06	0.422819	15	10	15	10	17	3.92361e+06	3.7893e+06	0.422819	15	9	15
770			AT2G32700.4_x000D_; AT2G32700.1_x000D_; AT2G32700.5_x000D_; AT2G32700.2_x000D_; AT2G32700.3	AT2G32700.4|AT2G32700.1|AT2G32700.5|AT2G32700.2|AT2G32700.3	Symbols: LUH LEUNIG_homolog chr2:13867235-13871844 FORWARD LENGTH=787<|>Symbols: LUH LEUNIG_homolog chr2:13867235-13871844 FORWARD LENGTH=787<|>Symbols: LUH LEUNIG_homolog chr2:13867235-13871844 FORWARD LENGTH=787<|>Symbols: LUH LEUNIG_homolog chr2:13867235-13871844 FORWARD LENGTH=787<|>Symbols: LUH LEUNIG_homolog chr2:13867235-13871844 FORWARD LENGTH=787	LUH		[GO:0001666]; GO:0006950; GO:0036293; GO:0050896; GO:0070482; GO:0008150; GO:0009628_x000D_ [GO:0003713]; GO:0003712; GO:0045893; GO:0030674; GO:0140110; GO:0006355; GO:1902680; GO:0060090; GO:0003674; GO:0010468; GO:2001141; GO:0010557; GO:0051254; GO:0010556; GO:0051252; GO:0010604; GO:0031328; GO:0045935; GO:0031326; GO:0060255; GO:0019219; GO:0009893; GO:0009891; GO:0031325; GO:0051173; GO:00…	Pf00400, Pf08513	17	85.461	5.62703e+06	5.64182e+06	0.301144	18	18	18	18	22	6.00292e+06	6.921e+06	0.316391	19	19	19	19	23	6.53385e+06	8.14797e+06	0.316391	17	17	17	17	21	2.75959e+06	3.03438e+06	0.316391	14	14	14	14	17	3.5127e+06	3.39246e+06	0.316391	14	14	14
2533			AT3G56340.1	AT3G56340.1	Symbols: Ribosomal protein S26e family protein chr3:20892309-20893343 REVERSE LENGTH=130	RPS26C		[GO:0003729]; GO:0003723; GO:0003676; GO:0097159; GO:0005488; GO:0003674_x000D_ [GO:0003735]; GO:0005198; GO:0003674_x000D_ [GO:0006412]; GO:0009059; GO:0019538; GO:0043043; GO:0010467; GO:0043170; GO:0044249; GO:1901576; GO:0044238; GO:1901564; GO:0006518; GO:0043604; GO:1901566; GO:0071704; GO:0009058; GO:0044237; GO:0008152; GO:0006807; GO:0043603; GO:0044271; GO:0009987; GO:0008150; GO:0034641	Pf01283	3	14.619	5.29927e+06	5.3132e+06	0.215385	3	3	3	3	4	5.73766e+06	6.61518e+06	0.215385	3	3	3	3	3	6.50602e+06	8.11327e+06	0.215385	3	3	3	3	3	5.09543e+06	5.60281e+06	0.215385	3	3	3	3	3	6.12341e+06	5.9138e+06	0.215385	3	3	3
995			AT1G76810.1	AT1G76810.1	Symbols: eukaryotic translation initiation factor 2 (eIF-2) family protein chr1:28831366-28836310 REVERSE LENGTH=1294	EIF5B1		[GO:0003729]; GO:0003723; GO:0003676; GO:0097159; GO:0005488; GO:0003674_x000D_ [GO:0003743]; GO:0008135; GO:0006413; GO:0090079; GO:0006412; GO:0044237; GO:0003676; GO:0045182; GO:0009059; GO:0019538; GO:0043043; GO:0010467; GO:0008152; GO:0009987; GO:0097159; GO:0003674; GO:0006417; GO:0043170; GO:0044249; GO:1901576; GO:0044238; GO:1901564; GO:0006518; GO:0043604; GO:1901566; GO:0008150; GO:00…	Pf00009, Pf11987, Pf14578	35	142.029	3.6445e+06	3.65408e+06	0.249614	26	26	26	26	30	3.80166e+06	4.38309e+06	0.276662	26	26	26	26	29	4.03021e+06	5.02583e+06	0.344668	28	28	28	28	33	1.59726e+06	1.75631e+06	0.353941	22	22	22	22	24	2.06971e+06	1.99886e+06	0.353941	26	26	26
2559			AT5G09810.1	AT5G09810.1	Symbols: ACT7 actin 7 chr5:3052809-3054220 FORWARD LENGTH=377	ACT7		[GO:0005200]; GO:0005198; GO:0007010; GO:0003674; GO:0006996; GO:0016043; GO:0071840; GO:0009987; GO:0008150_x000D_ [GO:0005524]; GO:0032559; GO:0035639; GO:0030554; GO:0032555; GO:0043168; GO:1901265; GO:1901363; GO:0017076; GO:0032553; GO:0043167; GO:0097159; GO:0036094; GO:0000166; GO:0097367; GO:0005488; GO:0003674_x000D_ [GO:0005829]; GO:0110165; GO:0005737; GO:0005575; GO:0005622_x000D_ [GO…	Pf00022	9	41.709	3.2419e+06	3.25042e+06	0.344828	12	4	12	4	20	3.00616e+06	3.46592e+06	0.395225	13	4	13	4	19	3.85417e+06	4.80631e+06	0.469496	10	4	10	4	16	2.36521e+06	2.60073e+06	0.469496	11	3	11	3	16	3.65049e+06	3.52553e+06	0.469496	10	2	10
1718			AT5G67500.2	AT5G67500.2	Symbols: VDAC2 voltage dependent anion channel 2 chr5:26935223-26937123 FORWARD LENGTH=303	VDAC2		[GO:0005739]; GO:0043231; GO:0005737; GO:0043227; GO:0043229; GO:0110165; GO:0005622; GO:0043226; GO:0005575_x000D_ [GO:0005741]; GO:0031966; GO:0031968; GO:0031090; GO:0005740; GO:0019867; GO:0098588; GO:0031967; GO:0016020; GO:0043227; GO:0005739; GO:0031975; GO:0043229; GO:0110165; GO:0043226; GO:0043231; GO:0005737; GO:0005622; GO:0005575_x000D_ [GO:0008308]; GO:0005244; GO:0005253; GO:000521…	Pf01459	9	32.885	4.97756e+06	4.99064e+06	0.277228	9	9	9	9	11	5.8172e+06	6.70688e+06	0.277228	9	9	9	9	12	6.45817e+06	8.0536e+06	0.336634	9	9	9	9	11	1.70233e+06	1.87184e+06	0.336634	5	5	5	5	6	2.39083e+06	2.30899e+06	0.336634	8	8	8
143			AT4G31420.1	AT4G31420.1	Symbols: Zinc finger protein 622 chr4:15245987-15247763 REVERSE LENGTH=404	REIL1		[GO:0003676]; GO:0097159; GO:0005488; GO:0003674_x000D_ [GO:0005737]; GO:0110165; GO:0005622; GO:0005575_x000D_ [GO:0008270]; GO:0046914; GO:0046872; GO:0043169; GO:0043167; GO:0036094; GO:0005488; GO:0003674_x000D_ [GO:0030687]; GO:0030684; GO:1990904; GO:0032991; GO:0005575_x000D_ [GO:0042273]; GO:0022613; GO:0042254; GO:0044085; GO:0071840; GO:0009987; GO:0008150	Pf12756, Pf12874	10	45.968	438181	439333	0.0668317	2	2	2	2	2	625148	720758	0.141089	3	3	3	3	3	618132	770836	0.163366	3	3	3	3	3	209241	230077	0.163366	1	1	1	1	1	236819	228712	0.163366	1	1	1
2321			AT4G17330.1	AT4G17330.1	Symbols: ATG2484-1, G2484-1 G2484-1 protein chr4:9689263-9697172 REVERSE LENGTH=2037	G2484-1			Pf05641	65	217.938	5.52311e+06	5.53763e+06	0.346097	52	52	52	52	64	5.1643e+06	5.95413e+06	0.416789	59	59	59	59	74	5.64168e+06	7.0354e+06	0.420226	56	56	56	56	69	3.69224e+06	4.05989e+06	0.420226	44	44	44	44	53	4.58083e+06	4.42402e+06	0.445754	55	55	55
1197			AT1G30530.1	AT1G30530.1	Symbols: UGT78D1 UDP-glucosyl transferase 78D1 chr1:10814917-10816374 FORWARD LENGTH=453	UGT78D1		[GO:0008194]; GO:0016757; GO:0016740; GO:0003824; GO:0003674_x000D_ [GO:0051555]; GO:0051553; GO:0051554; GO:1901617; GO:0009813; GO:0046148; GO:0051552; GO:1901615; GO:1901576; GO:0009812; GO:0042440; GO:0071704; GO:0009058; GO:0008152; GO:0008150_x000D_ [GO:0080043]; GO:0035251; GO:0008194; GO:0046527; GO:0016757; GO:0016758; GO:0016740; GO:0003824; GO:0003674_x000D_ [GO:0102824]; GO:0016758; G…	Pf00201	13	50.063	5.53975e+06	5.55431e+06	0.183223	10	9	10	9	13	5.03774e+06	5.80821e+06	0.222958	10	9	10	9	13	6.35895e+06	7.92987e+06	0.328918	13	12	13	12	15	1.7902e+06	1.96847e+06	0.328918	4	3	4	3	4	2.58868e+06	2.50007e+06	0.328918	6	5	6
1047			AT1G10840.1	AT1G10840.1	Symbols: TIF3H1 translation initiation factor 3 subunit H1 chr1:3607885-3610299 REVERSE LENGTH=337	TIF3H1		[GO:0001732]; GO:0022618; GO:0002183; GO:0065003; GO:0071826; GO:0022613; GO:0006413; GO:0002181; GO:0022607; GO:0043933; GO:0044085; GO:0044237; GO:0006412; GO:0016043; GO:0071840; GO:0008152; GO:0009987; GO:0009059; GO:0019538; GO:0043043; GO:0010467; GO:0008150; GO:0043170; GO:0044249; GO:1901576; GO:0044238; GO:1901564; GO:0006518; GO:0043604; GO:1901566; GO:0071704; GO:0009058; GO:0006807; G…	Pf01398, Pf19445	11	38.348	5.46697e+06	5.48134e+06	0.35905	10	10	10	10	12	6.09858e+06	7.0313e+06	0.391691	10	10	10	10	13	6.32392e+06	7.88618e+06	0.525223	12	12	12	12	15	1.82252e+06	2.004e+06	0.525223	7	7	7	7	8	2.62552e+06	2.53565e+06	0.525223	8	8	8
1093			AT5G11580.1	AT5G11580.1	Symbols: Regulator of chromosome condensation (RCC1) family protein chr5:3718913-3721125 FORWARD LENGTH=553				Pf00415	15	60.505	4.47314e+06	4.4849e+06	0.276673	12	12	12	12	15	5.13707e+06	5.92273e+06	0.359855	14	14	14	14	17	6.29504e+06	7.85016e+06	0.410488	15	15	15	15	18	3.22085e+06	3.54157e+06	0.410488	12	12	12	12	15	4.26275e+06	4.11684e+06	0.410488	13	13	13
1953			AT5G42190.1	AT5G42190.1	Symbols: ASK2, SKP1B E3 ubiquitin ligase SCF complex subunit SKP1/ASK1 family protein chr5:16854495-16855516 REVERSE LENGTH=171	SKP1B		[GO:0005634]; GO:0043231; GO:0043227; GO:0043229; GO:0043226; GO:0005622; GO:0110165; GO:0005575_x000D_ [GO:0006511]; GO:0019941; GO:0043632; GO:0051603; GO:0009057; GO:0006508; GO:0030163; GO:0043170; GO:1901575; GO:0019538; GO:1901565; GO:0071704; GO:0009056; GO:0044238; GO:1901564; GO:0008152; GO:0006807; GO:0008150_x000D_ [GO:0007059]; GO:0022402; GO:0009987; GO:0007049; GO:0008150_x000D_ [GO…	Pf01466, Pf03931	5	19.085	5.76433e+06	5.77948e+06	0.397661	4	3	4	3	5	5.75682e+06	6.63727e+06	0.397661	4	3	4	3	5	6.27994e+06	7.83134e+06	0.51462	4	4	4	4	5	2.46913e+06	2.71499e+06	0.51462	2	1	2	1	2	3.50273e+06	3.38283e+06	0.51462	3	2	3
1353			AT5G09680.2_x000D_; AT5G09680.1	AT5G09680.2|AT5G09680.1	Symbols: RLF reduced lateral root formation chr5:2999362-3000185 REVERSE LENGTH=211<|>Symbols: RLF reduced lateral root formation chr5:2999362-3000185 REVERSE LENGTH=211	RLF		[GO:0005829]; GO:0110165; GO:0005737; GO:0005575; GO:0005622_x000D_ [GO:0010311]; GO:0009791; GO:1905393; GO:0010102; GO:0032501; GO:0007275; GO:0048646; GO:0010101; GO:0048527; GO:0008150; GO:0048856; GO:0032502; GO:0009653; GO:0010015; GO:0090697; GO:0048528; GO:1905392; GO:0048364; GO:0090698; GO:0090696; GO:0099402; GO:0022622; GO:0048731_x000D_ [GO:0020037]; GO:0046906; GO:0097159; GO:000548…	Pf00173	8	23.682	6.25651e+06	6.27295e+06	0.383886	9	9	9	9	11	4.99573e+06	5.75978e+06	0.383886	10	10	10	10	10	6.07816e+06	7.57972e+06	0.383886	8	8	8	8	8	2.13984e+06	2.35292e+06	0.383886	8	8	8	8	8	2.7453e+06	2.65133e+06	0.383886	9	9	9
582	ü		cont_P19013	cont_P19013	Keratin, type II cytoskeletal 4 OS=Homo sapiens GN=KRT4 PE=1 SV=4		KRT4			15	57.25	199580	200105	0.0786517	4	0	4	0	6	55942.8	64498.6	0.0786517	1	0	1	0	2	325959	406483	0.125468	5	2	5	2	6	4.13247e+06	4.54396e+06	0.385768	20	13	20	13	50	288654	278773	0.385768	4	0	4
735			AT5G63190.2_x000D_; AT5G63190.1	AT5G63190.2|AT5G63190.1	Symbols: MA3 domain-containing protein chr5:25346145-25348563 FORWARD LENGTH=702<|>Symbols: MA3 domain-containing protein chr5:25346145-25348563 FORWARD LENGTH=702	MRF1		[GO:0003729]; GO:0003723; GO:0003676; GO:0097159; GO:0005488; GO:0003674_x000D_ [GO:0005634]; GO:0043231; GO:0043227; GO:0043229; GO:0043226; GO:0005622; GO:0110165; GO:0005575_x000D_ [GO:0005829]; GO:0110165; GO:0005737; GO:0005575; GO:0005622_x000D_ [GO:0006417]; GO:0010608; GO:0034248; GO:0051246; GO:0010468; GO:0051171; GO:0060255; GO:0080090; GO:0010556; GO:0019222; GO:0031326; GO:0050789; G…	Pf02847	20	77.508	5.13426e+06	5.14775e+06	0.363248	22	21	22	21	29	6.16502e+06	7.1079e+06	0.390313	20	19	20	19	30	6.22966e+06	7.76864e+06	0.390313	21	20	21	20	30	1.60997e+06	1.77029e+06	0.390313	13	12	13	12	13	2.18486e+06	2.11007e+06	0.390313	17	16	17
2076			AT4G32330.1_x000D_; AT4G32330.3	AT4G32330.1|AT4G32330.3	Symbols: TPX2 (targeting protein for Xklp2) protein family chr4:15609801-15611867 FORWARD LENGTH=437<|>Symbols: TPX2 (targeting protein for Xklp2) protein family chr4:15609801-15611867 FORWARD LENGTH=437	WDL5		[GO:0001578]; GO:0000226; GO:0007010; GO:0007017; GO:0006996; GO:0009987; GO:0016043; GO:0008150; GO:0071840_x000D_ [GO:0005737]; GO:0110165; GO:0005622; GO:0005575_x000D_ [GO:0005874]; GO:0099513; GO:0015630; GO:0099512; GO:0005856; GO:0099081; GO:0043232; GO:0099080; GO:0043228; GO:0043229; GO:0110165; GO:0043226; GO:0005622; GO:0005575_x000D_ [GO:0008017]; GO:0015631; GO:0008092; GO:0005515; G…	Pf06886	9	47.514	6.03285e+06	6.0487e+06	0.228833	9	9	9	9	15	6.17925e+06	7.1243e+06	0.256293	10	10	10	10	16	6.20881e+06	7.74263e+06	0.256293	9	9	9	9	12	2.95453e+06	3.24874e+06	0.2746	10	10	10	10	12	4.154e+06	4.01181e+06	0.2746	9	9	9
2255			AT4G23630.1	AT4G23630.1	Symbols: BTI1, RTNLB1 VIRB2-interacting protein 1 chr4:12318070-12319574 FORWARD LENGTH=275	RTNLB1		[GO:0005789]; GO:0031090; GO:0042175; GO:0098827; GO:0016020; GO:0043227; GO:0012505; GO:0031984; GO:0005783; GO:0110165; GO:0043226; GO:0043229; GO:0043231; GO:0005737; GO:0005575; GO:0005622_x000D_ [GO:0009617]; GO:0051707; GO:0043207; GO:0044419; GO:0009605; GO:0009607; GO:0008150; GO:0050896_x000D_ [GO:0071782]; GO:0098827; GO:0031984; GO:0005783; GO:0110165; GO:0043227; GO:0043229; GO:004323…	Pf02453	5	30.509	6.14985e+06	6.16601e+06	0.12	5	4	5	4	6	6.13129e+06	7.06901e+06	0.12	3	2	3	2	4	5.97817e+06	7.45502e+06	0.181818	4	3	4	3	4	3.30314e+06	3.63206e+06	0.181818	4	3	4	3	5	3.49226e+06	3.37272e+06	0.181818	5	4	5
2029			AT5G36230.1	AT5G36230.1	Symbols: ARM repeat superfamily protein chr5:14273519-14276773 FORWARD LENGTH=411				Pf02020	14	47.186	3.78991e+06	3.79987e+06	0.277372	10	10	10	10	13	4.76673e+06	5.49576e+06	0.311436	12	12	12	12	16	6.1433e+06	7.66094e+06	0.367397	14	14	14	14	19	2.72929e+06	3.00107e+06	0.403893	11	10	11	10	13	3.47523e+06	3.35627e+06	0.403893	11	10	11
987			AT1G18210.2_x000D_; AT1G18210.1	AT1G18210.2|AT1G18210.1	Symbols: Calcium-binding EF-hand family protein chr1:6268273-6268785 REVERSE LENGTH=170<|>Symbols: Calcium-binding EF-hand family protein chr1:6268273-6268785 REVERSE LENGTH=170	CML27		[GO:0005509]; GO:0046872; GO:0043169; GO:0043167; GO:0036094; GO:0005488; GO:0003674	Pf13499	8	18.339	5.42914e+06	5.44341e+06	0.529412	9	9	9	9	10	5.39555e+06	6.22075e+06	0.664706	9	9	9	9	9	6.14265e+06	7.66013e+06	0.664706	10	10	10	10	13	1.57291e+06	1.72953e+06	0.664706	7	7	7	7	8	2.02192e+06	1.95271e+06	0.664706	8	8	8
1086			AT4G11150.1	AT4G11150.1	Symbols: TUF, emb2448, TUFF, VHA-E1 vacuolar ATP synthase subunit E1 chr4:6800091-6801696 FORWARD LENGTH=230	VHA-E1		[GO:0003735]; GO:0005198; GO:0003674_x000D_ [GO:0007030]; GO:0006996; GO:0010256; GO:0016043; GO:0071840; GO:0009987; GO:0008150_x000D_ [GO:0009409]; GO:0006950; GO:0009266; GO:0050896; GO:0009628; GO:0008150_x000D_ [GO:0009705]; GO:0005774; GO:0000325; GO:0098588; GO:0005773; GO:0031090; GO:0043231; GO:0005737; GO:0016020; GO:0043227; GO:0043229; GO:0110165; GO:0005622; GO:0043226; GO:0005575_x0…	Pf01991	8	26.044	2.26056e+06	2.26651e+06	0.113043	3	3	3	3	3	2.61551e+06	3.01553e+06	0.2	5	5	5	5	5	2.96797e+06	3.70118e+06	0.273913	5	5	5	5	5	861645	947444	0.273913	3	3	3	3	3	2.37181e+06	2.29062e+06	0.273913	5	5	5
2556			AT5G02450.1	AT5G02450.1	Symbols: Ribosomal protein L36e family protein chr5:533501-534394 FORWARD LENGTH=108	RPL36C		[GO:0003729]; GO:0003723; GO:0003676; GO:0097159; GO:0005488; GO:0003674_x000D_ [GO:0003735]; GO:0005198; GO:0003674_x000D_ [GO:0006412]; GO:0009059; GO:0019538; GO:0043043; GO:0010467; GO:0043170; GO:0044249; GO:1901576; GO:0044238; GO:1901564; GO:0006518; GO:0043604; GO:1901566; GO:0071704; GO:0009058; GO:0044237; GO:0008152; GO:0006807; GO:0043603; GO:0044271; GO:0009987; GO:0008150; GO:0034641	Pf01158	3	12.182	5.04671e+06	5.05998e+06	0.185185	2	1	2	1	3	5.47878e+06	6.31671e+06	0.185185	2	1	2	1	2	5.55049e+06	6.92169e+06	0.287037	3	2	3	2	3	4.07081e+06	4.47616e+06	0.287037	2	1	2	1	2	4.7108e+06	4.54955e+06	0.287037	3	2	3
124			AT1G44770.1	AT1G44770.1	Symbols: unknown protein; BEST Arabidopsis thaliana protein match is: unknown protein (TAIR:AT5G49710.3); Has 81 Blast hits to 81 proteins in 17 species: Archae - 0; Bacteria - 0; Metazoa - 0; Fungi - 0; Plants - 81; Viruses - 0; Other Eukaryotes - 0 (source: NCBI BLink). chr1:16907834-16909409 REVERSE LENGTH=271			[GO:0003746]; GO:0008135; GO:0006414; GO:0090079; GO:0006412; GO:0009059; GO:0003676; GO:0045182; GO:0019538; GO:0043043; GO:0010467; GO:0043170; GO:0044249; GO:1901576; GO:0097159; GO:0003674; GO:0006417; GO:0044238; GO:1901564; GO:0006518; GO:0043604; GO:1901566; GO:0071704; GO:0009058; GO:0044237; GO:0005488; GO:0010608; GO:0034248; GO:0051246; GO:0008152; GO:0006807; GO:0043603; GO:0044271; G…		6	30.739	531656	533054	0.0332103	1	1	1	1	1	779646	898885	0.0701107	2	2	2	2	2	835187	1.04151e+06	0.0701107	1	1	1	1	1	359567	395372	0.0701107	2	2	2	2	2	463061	447210	0.0701107	2	2	2
389			AT3G52950.2_x000D_; AT3G52950.1	AT3G52950.2|AT3G52950.1	Symbols: CBS / octicosapeptide/Phox/Bemp1 (PB1) domains-containing protein chr3:19634866-19636536 FORWARD LENGTH=556<|>Symbols: CBS / octicosapeptide/Phox/Bemp1 (PB1) domains-containing protein chr3:19634866-19636536 FORWARD LENGTH=556	CBSCBSPB3		[GO:0016020]; GO:0110165; GO:0005575	Pf00564, Pf00571	12	59.989	4.4555e+06	4.46721e+06	0.320144	13	13	13	13	16	5.17208e+06	5.96309e+06	0.320144	13	13	13	13	17	6.02805e+06	7.51722e+06	0.320144	14	14	14	14	18	1.29448e+06	1.42338e+06	0.320144	5	5	5	5	5	1.65682e+06	1.60011e+06	0.320144	6	6	6
946			AT1G71860.1_x000D_; AT1G71860.3	AT1G71860.1|AT1G71860.3	Symbols: PTP1, ATPTP1 protein tyrosine phosphatase 1 chr1:27026866-27028675 FORWARD LENGTH=340<|>Symbols: PTP1, ATPTP1 protein tyrosine phosphatase 1 chr1:27026866-27028675 FORWARD LENGTH=340	PTP1		[GO:0004725]; GO:0004721; GO:0016791; GO:0140096; GO:0042578; GO:0003824; GO:0016788; GO:0003674; GO:0016787_x000D_ [GO:0005634]; GO:0043231; GO:0043227; GO:0043229; GO:0043226; GO:0005622; GO:0110165; GO:0005575_x000D_ [GO:0005737]; GO:0110165; GO:0005622; GO:0005575_x000D_ [GO:0006952]; GO:0006950; GO:0050896; GO:0008150_x000D_ [GO:0016311]; GO:0006796; GO:0006793; GO:0044237; GO:0008152; GO:00…	Pf00102	10	37.775	5.99883e+06	6.01459e+06	0.317647	9	9	9	9	11	5.6811e+06	6.54997e+06	0.347059	9	9	9	9	12	5.60462e+06	6.98918e+06	0.347059	9	9	9	9	11	1.91283e+06	2.1033e+06	0.347059	5	5	5	5	6	2.6649e+06	2.57368e+06	0.347059	8	8	8
794			AT3G61710.1	AT3G61710.1	Symbols: ATATG6, ATG6, BECLIN1, AtBECLIN1 AUTOPHAGY 6 chr3:22839477-22842253 REVERSE LENGTH=517	ATG6		[GO:0000045]; GO:0070925; GO:1905037; GO:0006996; GO:0022607; GO:0007033; GO:0016236; GO:0016043; GO:0044085; GO:0006914; GO:0071840; GO:0044248; GO:0061919; GO:0009987; GO:0009056; GO:0044237; GO:0008150; GO:0008152_x000D_ [GO:0000407]; GO:0110165; GO:0005737; GO:0005575; GO:0005622_x000D_ [GO:0005856]; GO:0043232; GO:0043228; GO:0043229; GO:0043226; GO:0005622; GO:0110165; GO:0005575_x000D_ [GO…	Pf04111, Pf17675	15	58.467	1.15017e+06	1.1532e+06	0.15087	7	7	7	7	8	1.5579e+06	1.79617e+06	0.210832	11	11	11	11	11	1.86487e+06	2.32557e+06	0.232108	10	10	10	10	11	605472	665763	0.232108	5	5	5	5	5	859297	829883	0.232108	6	6	6
4			AT5G45900.1	AT5G45900.1	Symbols: APG7, ATAPG7, ATG7, ATATG7 ThiF family protein chr5:18615304-18618436 FORWARD LENGTH=697	ATG7		[GO:0005737]; GO:0110165; GO:0005622; GO:0005575_x000D_ [GO:0006497]; GO:0036211; GO:0042158; GO:0019538; GO:0043412; GO:0009059; GO:0042157; GO:1901566; GO:0043170; GO:0044238; GO:1901564; GO:0044249; GO:1901576; GO:0071704; GO:0008152; GO:0006807; GO:0009058; GO:0044237; GO:0008150; GO:0009987_x000D_ [GO:0006914]; GO:0044248; GO:0061919; GO:0009056; GO:0044237; GO:0009987; GO:0008152; GO:000815…	Pf00899, Pf16420	14	76.473	25414.8	25481.6	0	0	0	0	0	0	46992.2	54179.1	0	0	0	0	0	0	26192.8	32663.4	0	0	0	0	0	0	23030.9	0	0	0	0	0	0	0	27679.4	0	0	0	0	0
2448			AT5G14040.1	AT5G14040.1	Symbols: PHT3;1 phosphate transporter 3;1 chr5:4531059-4532965 REVERSE LENGTH=375	MPT3		[GO:0003729]; GO:0003723; GO:0003676; GO:0097159; GO:0005488; GO:0003674_x000D_ [GO:0005315]; GO:0015291; GO:0015318; GO:0022804; GO:0022857; GO:0005215; GO:0055085; GO:0003674; GO:0006810; GO:0009987; GO:0051234; GO:0008150; GO:0051179_x000D_ [GO:0005743]; GO:0019866; GO:0031966; GO:0031090; GO:0031967; GO:0005740; GO:0016020; GO:0043227; GO:0031975; GO:0043229; GO:0005739; GO:0110165; GO:004322…	Pf00153	8	40.064	4.8953e+06	4.90817e+06	0.192	6	6	6	6	9	5.20148e+06	5.997e+06	0.261333	9	9	9	9	11	5.87347e+06	7.32445e+06	0.261333	8	8	8	8	11	3.06354e+06	3.36859e+06	0.261333	7	7	7	7	10	3.7518e+06	3.62338e+06	0.261333	8	8	8
659			AT1G22450.1	AT1G22450.1	Symbols: COX6B, ATCOX6B2 cytochrome C oxidase 6B chr1:7925447-7926918 FORWARD LENGTH=191	COX6B-1		[GO:0045277]; GO:0070069; GO:0098803; GO:1902494; GO:0098796; GO:0070469; GO:0032991; GO:0016020; GO:0110165; GO:0005575	Pf02297	4	21.182	4.00965e+06	4.02019e+06	0.235602	4	4	4	4	4	4.9981e+06	5.76252e+06	0.308901	5	5	5	5	7	5.85133e+06	7.29684e+06	0.308901	5	5	5	5	7	1.96857e+06	2.16459e+06	0.308901	3	3	3	3	3	2.37302e+06	2.29179e+06	0.308901	3	3	3
1621			AT1G02280.1_x000D_; AT1G02280.2	AT1G02280.1|AT1G02280.2	Symbols: TOC33, ATTOC33, PPI1 translocon at the outer envelope membrane of chloroplasts 33 chr1:448665-450246 REVERSE LENGTH=297<|>Symbols: TOC33, ATTOC33, PPI1 translocon at the outer envelope membrane of chloroplasts 33 chr1:448665-450246 REVERSE LENGTH=297	TOC33		[GO:0003924]; GO:0017111; GO:0016462; GO:0016818; GO:0016817; GO:0016787; GO:0003824; GO:0003674_x000D_ [GO:0005525]; GO:0032561; GO:0035639; GO:0019001; GO:0032555; GO:0043168; GO:1901265; GO:1901363; GO:0017076; GO:0032553; GO:0043167; GO:0097159; GO:0036094; GO:0000166; GO:0097367; GO:0005488; GO:0003674_x000D_ [GO:0009707]; GO:0009527; GO:0031969; GO:0031968; GO:0042170; GO:0009941; GO:001986…	Pf04548	10	32.904	3.36852e+06	3.37737e+06	0.161616	5	5	5	5	5	3.93139e+06	4.53265e+06	0.306397	8	8	8	8	9	4.48729e+06	5.59583e+06	0.353535	10	10	10	10	11	3.93693e+06	4.32895e+06	0.414141	9	9	9	9	10	5.11122e+06	4.93626e+06	0.414141	8	8	8
2573			AT4G15930.1	AT4G15930.1	Symbols: Dynein light chain type 1 family protein chr4:9036344-9037825 FORWARD LENGTH=123			[GO:0005737]; GO:0110165; GO:0005622; GO:0005575_x000D_ [GO:0005874]; GO:0099513; GO:0015630; GO:0099512; GO:0005856; GO:0099081; GO:0043232; GO:0099080; GO:0043228; GO:0043229; GO:0110165; GO:0043226; GO:0005622; GO:0005575_x000D_ [GO:0007017]; GO:0009987; GO:0008150_x000D_ [GO:0030286]; GO:0005875; GO:1902494; GO:0032991; GO:0015630; GO:0005575; GO:0005856; GO:0043232; GO:0043228; GO:0043229; G…	Pf01221	3	13.784	5.04322e+06	5.05647e+06	0.235772	2	2	2	2	2	5.11066e+06	5.89229e+06	0.292683	3	3	3	3	3	5.75411e+06	7.17561e+06	0.373984	3	3	3	3	3	3.54698e+06	3.90017e+06	0.373984	3	3	3	3	3	4.62701e+06	4.46862e+06	0.373984	2	2	2
1956			AT5G04870.1	AT5G04870.1	Symbols: CPK1, ATCPK1 calcium dependent protein kinase 1 chr5:1417015-1419877 REVERSE LENGTH=610	CPK1		[GO:0004672]; GO:0016301; GO:0016773; GO:0140096; GO:0016772; GO:0003824; GO:0016740; GO:0003674_x000D_ [GO:0005509]; GO:0046872; GO:0043169; GO:0043167; GO:0036094; GO:0005488; GO:0003674_x000D_ [GO:0005524]; GO:0032559; GO:0035639; GO:0030554; GO:0032555; GO:0043168; GO:1901265; GO:1901363; GO:0017076; GO:0032553; GO:0043167; GO:0097159; GO:0036094; GO:0000166; GO:0097367; GO:0005488; GO:000367…	Pf00036, Pf00069	21	68.21	4.82276e+06	4.83544e+06	0.268852	14	14	14	14	19	5.25917e+06	6.06351e+06	0.32623	16	16	16	16	20	5.78604e+06	7.21542e+06	0.372131	20	20	20	20	25	2.15198e+06	2.36627e+06	0.372131	13	13	13	13	14	2.53575e+06	2.44895e+06	0.372131	13	13	13
1506			AT5G40200.1	AT5G40200.1	Symbols: DegP9 DegP protease 9 chr5:16070402-16073101 FORWARD LENGTH=592	DEGP9		[GO:0004252]; GO:0004175; GO:0008236; GO:0008233; GO:0017171; GO:0016787; GO:0140096; GO:0003824; GO:0003674_x000D_ [GO:0005634]; GO:0043231; GO:0043227; GO:0043229; GO:0043226; GO:0005622; GO:0110165; GO:0005575_x000D_ [GO:0006508]; GO:0019538; GO:0043170; GO:0044238; GO:1901564; GO:0071704; GO:0008152; GO:0006807; GO:0008150_x000D_ [GO:0008236]; GO:0008233; GO:0017171; GO:0016787; GO:0140096; G…	Pf13180, Pf13365, Pf17815	16	65.112	1.44266e+06	1.44645e+06	0.125	7	7	7	7	7	1.64458e+06	1.89611e+06	0.219595	9	9	9	9	9	2.10014e+06	2.61896e+06	0.246622	10	10	10	10	11	1.66648e+06	1.83242e+06	0.263514	10	10	10	10	10	1.87002e+06	1.80601e+06	0.3125	10	10	10
275			AT1G53210.1	AT1G53210.1	Symbols: sodium/calcium exchanger family protein / calcium-binding EF hand family protein chr1:19844790-19847533 FORWARD LENGTH=585	NCL		[GO:0003729]; GO:0003723; GO:0003676; GO:0097159; GO:0005488; GO:0003674_x000D_ [GO:0005432]; GO:0015081; GO:0015368; GO:0046873; GO:0035725; GO:0015085; GO:0140828; GO:0008324; GO:0022890; GO:0030001; GO:0006814; GO:0098655; GO:0098662; GO:0070588; GO:0015297; GO:0022853; GO:0015075; GO:0015318; GO:0006812; GO:0034220; GO:0098660; GO:0006816; GO:0015291; GO:0022804; GO:0022857; GO:0006811; GO:00…	Pf01699, Pf13499	6	63.376	1.17326e+06	1.17635e+06	0.034188	2	2	2	2	3	1.28929e+06	1.48647e+06	0.034188	2	2	2	2	3	1.44029e+06	1.7961e+06	0.0581197	3	3	3	3	4	600275	660048	0.0581197	2	2	2	2	2	816053	788119	0.0581197	3	3	3
1685			AT4G20360.1	AT4G20360.1	Symbols: ATRAB8D, ATRABE1B, RABE1b RAB GTPase homolog E1B chr4:10990036-10991466 FORWARD LENGTH=476	TUFA		[GO:0003729]; GO:0003723; GO:0003676; GO:0097159; GO:0005488; GO:0003674_x000D_ [GO:0003746]; GO:0008135; GO:0006414; GO:0090079; GO:0006412; GO:0009059; GO:0003676; GO:0045182; GO:0019538; GO:0043043; GO:0010467; GO:0043170; GO:0044249; GO:1901576; GO:0097159; GO:0003674; GO:0006417; GO:0044238; GO:1901564; GO:0006518; GO:0043604; GO:1901566; GO:0071704; GO:0009058; GO:0044237; GO:0005488; GO:00…	Pf00009, Pf03143, Pf03144	12	51.598	3.09187e+06	3.1e+06	0.216387	9	9	9	9	12	3.76739e+06	4.34357e+06	0.302521	12	12	12	12	16	4.31029e+06	5.3751e+06	0.302521	14	14	14	14	18	1.9396e+06	2.13273e+06	0.302521	9	9	9	9	11	2.82722e+06	2.73044e+06	0.302521	9	9	9
992			AT5G07460.1	AT5G07460.1	Symbols: PMSR2, ATMSRA2 peptidemethionine sulfoxide reductase 2 chr5:2360844-2361885 REVERSE LENGTH=218	MRSA2		[GO:0005829]; GO:0110165; GO:0005737; GO:0005575; GO:0005622_x000D_ [GO:0006979]; GO:0006950; GO:0050896; GO:0008150_x000D_ [GO:0008113]; GO:0016671; GO:0016667; GO:0016491; GO:0003824; GO:0003674_x000D_ [GO:0033744]; GO:0016671; GO:0016667; GO:0016491; GO:0003824; GO:0003674_x000D_ [GO:0034599]; GO:0006979; GO:0062197; GO:0006950; GO:0033554; GO:0070887; GO:0050896; GO:0051716; GO:0042221; GO:00…	Pf01625	5	24.419	5.65841e+06	5.67328e+06	0.201835	4	3	4	3	5	5.51012e+06	6.35283e+06	0.238532	5	4	5	4	6	5.18545e+06	6.46646e+06	0.238532	5	4	5	4	6	2.51112e+06	2.76117e+06	0.238532	3	3	3	3	4	3.22989e+06	3.11933e+06	0.238532	3	3	3
297			AT5G17330.1	AT5G17330.1	Symbols: GAD, GAD1 glutamate decarboxylase chr5:5711141-5714839 FORWARD LENGTH=502	GAD1		[GO:0004351]; GO:0016831; GO:0016830; GO:0016829; GO:0003824; GO:0003674_x000D_ [GO:0005516]; GO:0005515; GO:0005488; GO:0003674_x000D_ [GO:0006536]; GO:0009064; GO:0043648; GO:0170033; GO:0170039; GO:0019752; GO:1901605; GO:0006520; GO:1901564; GO:0043436; GO:0044238; GO:0071704; GO:0006807; GO:0006082; GO:0008152; GO:0044237; GO:0044281; GO:0008150; GO:0009987_x000D_ [GO:0030170]; GO:0043168; G…	Pf00282	6	57.03	4.50578e+06	4.51762e+06	0.256972	16	8	16	8	21	4.78346e+06	5.51504e+06	0.272908	14	8	14	8	19	5.65077e+06	7.04674e+06	0.272908	15	9	15	9	21	1.5719e+06	1.72843e+06	0.272908	10	5	10	5	13	1.86013e+06	1.79646e+06	0.272908	9	4	9
1516			AT4G29160.1_x000D_; AT4G29160.3	AT4G29160.1|AT4G29160.3	Symbols: SNF7.1 SNF7 family protein chr4:14381019-14382342 FORWARD LENGTH=219<|>Symbols: SNF7.1 SNF7 family protein chr4:14381019-14382342 FORWARD LENGTH=219	VPS32.2		[GO:0000815]; GO:0036452; GO:0098796; GO:0010008; GO:0032991; GO:0005768; GO:0016020; GO:0030659; GO:0098588; GO:0005575; GO:0031410; GO:0012505; GO:0110165; GO:0012506; GO:0031090; GO:0097708; GO:0005737; GO:0031982; GO:0043227; GO:0043231; GO:0005622; GO:0043226; GO:0043229_x000D_ [GO:0007034]; GO:0046907; GO:0006810; GO:0051641; GO:0051649; GO:0051234; GO:0009987; GO:0051179; GO:0008150_x000D_…	Pf03357	6	24.317	3.7046e+06	3.71433e+06	0.292237	6	1	6	1	7	5.50923e+06	6.35181e+06	0.292237	6	1	6	1	7	5.64308e+06	7.03714e+06	0.292237	6	1	6	1	8	1.71434e+06	1.88504e+06	0.292237	2	0	2	0	2	2.57506e+06	2.48691e+06	0.292237	3	0	3
1209			AT3G02320.1	AT3G02320.1	Symbols: N2,N2-dimethylguanosine tRNA methyltransferase chr3:470097-473492 FORWARD LENGTH=589			[GO:0000049]; GO:0003723; GO:0003676; GO:0097159; GO:0005488; GO:0003674_x000D_ [GO:0004809]_x000D_ [GO:0006400]; GO:0008033; GO:0009451; GO:0006399; GO:0034470; GO:0016070; GO:0043412; GO:0034660; GO:0006396; GO:0090304; GO:0043170; GO:0010467; GO:0006139; GO:0071704; GO:0009059; GO:0006725; GO:0034641; GO:0044238; GO:0046483; GO:1901360; GO:0008152; GO:0044249; GO:1901576; GO:0044237; GO:000680…	Pf02005	10	65.562	4.11407e+06	4.12489e+06	0.217317	14	8	14	8	19	4.97726e+06	5.73848e+06	0.298812	18	11	18	11	25	5.63781e+06	7.03057e+06	0.310696	17	10	17	10	24	2.85667e+06	3.14112e+06	0.310696	12	7	12	7	17	3.68562e+06	3.55946e+06	0.325976	15	9	15
1192			AT1G33520.1	AT1G33520.1	Symbols: MOS2 D111/G-patch domain-containing protein chr1:12157488-12158876 REVERSE LENGTH=462	MOS2		[GO:0000398]; GO:0000377; GO:0006397; GO:0000375; GO:0006396; GO:0016071; GO:0008380; GO:0016070; GO:0010467; GO:0090304; GO:0009059; GO:0006139; GO:0043170; GO:0044249; GO:1901576; GO:0006725; GO:0034641; GO:0044238; GO:0046483; GO:1901360; GO:0071704; GO:0009058; GO:0044237; GO:0006807; GO:0008152; GO:0009987; GO:0008150_x000D_ [GO:0002758]; GO:0002218; GO:0002757; GO:0002253; GO:0045089; GO:00…	Pf12656	10	50.996	5.46415e+06	5.47852e+06	0.290043	14	14	14	14	18	5.44686e+06	6.2799e+06	0.290043	11	11	11	11	15	5.60682e+06	6.99193e+06	0.320346	12	12	12	12	15	2.16715e+06	2.38295e+06	0.320346	7	7	7	7	8	2.65478e+06	2.5639e+06	0.320346	7	7	7
697			AT5G40870.1	AT5G40870.1	Symbols: ATUK/UPRT1, UKL1, UK/UPRT1 uridine kinase/uracil phosphoribosyltransferase 1 chr5:16375021-16378384 FORWARD LENGTH=486	UKL1		[GO:0004849]; GO:0019206; GO:0006222; GO:0019205; GO:0009165; GO:0009174; GO:0009220; GO:0046049; GO:0016301; GO:0009117; GO:1901293; GO:0009130; GO:0009156; GO:0009173; GO:0006221; GO:0009218; GO:0009260; GO:0016772; GO:0006753; GO:0034654; GO:0090407; GO:0009124; GO:0009129; GO:0009161; GO:0006220; GO:0072528; GO:0009259; GO:0046390; GO:0016740; GO:0006796; GO:0019637; GO:0055086; GO:0006139; G…	Pf00485, Pf14681	15	54.396	4.79848e+06	4.8111e+06	0.384774	17	9	17	9	17	5.0803e+06	5.85728e+06	0.403292	16	7	16	7	18	5.60056e+06	6.98412e+06	0.493827	21	12	21	12	24	2.33883e+06	2.57172e+06	0.493827	11	5	11	5	11	3.08157e+06	2.97609e+06	0.493827	13	6	13
401			AT5G50000.1	AT5G50000.1; AT4G14780.1	Symbols: Protein kinase superfamily protein chr5:20342838-20345033 REVERSE LENGTH=385	CBC2		[GO:0001659]; GO:0048871; GO:0032501; GO:0042592; GO:0008150_x000D_ [GO:0004674]; GO:0004672; GO:0016301; GO:0016773; GO:0140096; GO:0016772; GO:0003824; GO:0016740; GO:0003674_x000D_ [GO:0004712]; GO:0004672; GO:0016301; GO:0016773; GO:0140096; GO:0016772; GO:0003824; GO:0016740; GO:0003674_x000D_ [GO:0005524]; GO:0032559; GO:0035639; GO:0030554; GO:0032555; GO:0043168; GO:1901265; GO:1901363; G…	Pf07714	5	42.702	5.15428e+06	5.16782e+06	0.264935	11	5	11	5	20	4.22712e+06	4.87361e+06	0.324675	14	6	14	6	18	5.56088e+06	6.93465e+06	0.324675	12	6	12	6	16	1.04689e+06	1.15113e+06	0.324675	9	4	9	4	11	1.5597e+06	1.50631e+06	0.324675	9	4	9
1611			AT4G23570.2_x000D_; AT4G23570.1	AT4G23570.2|AT4G23570.1	Symbols: SGT1A phosphatase-related chr4:12300015-12302493 FORWARD LENGTH=350<|>Symbols: SGT1A phosphatase-related chr4:12300015-12302493 FORWARD LENGTH=350	SGT1A		[GO:0006511]; GO:0019941; GO:0043632; GO:0051603; GO:0009057; GO:0006508; GO:0030163; GO:0043170; GO:1901575; GO:0019538; GO:1901565; GO:0071704; GO:0009056; GO:0044238; GO:1901564; GO:0008152; GO:0006807; GO:0008150_x000D_ [GO:0006952]; GO:0006950; GO:0050896; GO:0008150_x000D_ [GO:0009793]; GO:0003006; GO:0009790; GO:0048316; GO:0022414; GO:0032502; GO:0007275; GO:0009791; GO:0048608; GO:001015…	Pf04969, Pf05002, Pf13181	8	39.2	4.73109e+06	4.74352e+06	0.294286	8	7	8	7	12	5.18902e+06	5.98263e+06	0.322857	9	8	9	8	13	5.51397e+06	6.87615e+06	0.44	12	11	12	11	17	2.34905e+06	2.58296e+06	0.44	7	7	7	7	10	3.11719e+06	3.01049e+06	0.44	9	9	9
701			AT3G02860.2	AT3G02860.2	Symbols: zinc ion binding chr3:625299-627157 REVERSE LENGTH=313	ARS1		[GO:0003676]; GO:0097159; GO:0005488; GO:0003674_x000D_ [GO:0005634]; GO:0043231; GO:0043227; GO:0043229; GO:0043226; GO:0005622; GO:0110165; GO:0005575_x000D_ [GO:0005681]; GO:0140513; GO:1990904; GO:0032991; GO:0005634; GO:0005575; GO:0043231; GO:0043227; GO:0043229; GO:0043226; GO:0005622; GO:0110165_x000D_ [GO:0005829]; GO:0110165; GO:0005737; GO:0005575; GO:0005622_x000D_ [GO:0006979]; GO:00…	Pf12874	12	35.189	5.47709e+06	5.49149e+06	0.361022	9	9	9	9	11	4.85092e+06	5.59281e+06	0.447284	11	11	11	11	12	5.04958e+06	6.29702e+06	0.447284	11	11	11	11	13	1.78456e+06	1.96226e+06	0.447284	6	6	6	6	7	2.42113e+06	2.33825e+06	0.447284	8	8	8
513			AT1G15750.4_x000D_; AT1G15750.1_x000D_; AT1G15750.2_x000D_; AT1G15750.3	AT1G15750.4|AT1G15750.1|AT1G15750.2|AT1G15750.3	Symbols: WSIP1, TPL Transducin family protein / WD-40 repeat family protein chr1:5415086-5420359 REVERSE LENGTH=1131<|>Symbols: WSIP1, TPL Transducin family protein / WD-40 repeat family protein chr1:5415086-5420359 REVERSE LENGTH=1131<|>Symbols: WSIP1, TPL Transducin family protein / WD-40 repeat family protein chr1:5415086-5420359 REVERSE LENGTH=1131<|>Symbols: WSIP1, TPL Transducin family prot…	TPL		[GO:0005634]; GO:0043231; GO:0043227; GO:0043229; GO:0043226; GO:0005622; GO:0110165; GO:0005575_x000D_ [GO:0009733]; GO:0009725; GO:0009719; GO:0010033; GO:0050896; GO:0042221; GO:0008150_x000D_ [GO:0009867]; GO:0009755; GO:0071395; GO:0007165; GO:0032870; GO:0009753; GO:0071398; GO:0009987; GO:0050794; GO:0007154; GO:0023052; GO:0051716; GO:0009725; GO:0071310; GO:0071495; GO:0070542; GO:007139…	Pf00400, Pf21359	28	124.22	4.06098e+06	4.07165e+06	0.198055	20	11	20	11	23	4.87108e+06	5.61607e+06	0.237843	22	11	22	11	27	5.47116e+06	6.82276e+06	0.265252	26	13	26	13	31	2.71088e+06	2.98082e+06	0.278515	18	9	18	9	20	3.56339e+06	3.44141e+06	0.278515	19	9	19
1732			AT4G21160.1_x000D_; AT4G21160.3_x000D_; AT4G21160.4_x000D_; AT4G21160.2	AT4G21160.1|AT4G21160.3|AT4G21160.4|AT4G21160.2	Symbols: ZAC, AGD12 Calcium-dependent ARF-type GTPase activating protein family chr4:11284694-11286532 FORWARD LENGTH=337<|>Symbols: ZAC Calcium-dependent ARF-type GTPase activating protein family chr4:11284694-11286532 FORWARD LENGTH=337<|>Symbols: ZAC Calcium-dependent ARF-type GTPase activating protein family chr4:11284694-11286532 FORWARD LENGTH=337<|>Symbols: ZAC Calcium-dependent ARF-type G…	AGD12		[GO:0005096]; GO:0008047; GO:0030695; GO:0030234; GO:0140677; GO:0060589; GO:0098772; GO:0003674_x000D_ [GO:0005543]; GO:0008289; GO:0005488; GO:0003674_x000D_ [GO:0005794]; GO:0043231; GO:0005737; GO:0012505; GO:0043227; GO:0043229; GO:0110165; GO:0005622; GO:0043226; GO:0005575_x000D_ [GO:0005886]; GO:0016020; GO:0071944; GO:0110165; GO:0005575_x000D_ [GO:0006886]; GO:0015031; GO:0046907; GO:00…	Pf00168, Pf01412	9	37.121	4.77975e+06	4.79231e+06	0.261128	8	8	8	8	12	5.20441e+06	6.00038e+06	0.376855	10	10	10	10	13	5.44043e+06	6.78443e+06	0.376855	11	11	11	11	14	1.72489e+06	1.89664e+06	0.376855	6	6	6	6	9	2.72524e+06	2.63195e+06	0.376855	8	8	8
1146			AT2G42010.1	AT2G42010.1	Symbols: PLDBETA1, PLDBETA phospholipase D beta 1 chr2:17533018-17537990 REVERSE LENGTH=1083	PLDBETA1		[GO:0004630]; GO:0004620; GO:0008081; GO:0016298; GO:0042578; GO:0016788; GO:0016787; GO:0003824; GO:0003674_x000D_ [GO:0005546]; GO:0043168; GO:1902936; GO:0043167; GO:1901981; GO:0036094; GO:0035091; GO:0005488; GO:0005543; GO:0003674; GO:0008289_x000D_ [GO:0005737]; GO:0110165; GO:0005622; GO:0005575_x000D_ [GO:0016020]; GO:0110165; GO:0005575_x000D_ [GO:0016042]; GO:0006629; GO:1901575; GO:00…	Pf00168, Pf00614, Pf12357	18	121.024	4.0568e+06	4.06747e+06	0.226223	21	21	21	21	31	4.3244e+06	4.98577e+06	0.239151	23	23	23	23	33	5.40727e+06	6.74308e+06	0.249307	23	23	23	23	34	1.39314e+06	1.53186e+06	0.249307	11	11	11	11	16	1.8209e+06	1.75857e+06	0.249307	12	12	12
1793			AT4G13350.2_x000D_; AT4G13350.1	AT4G13350.2|AT4G13350.1	Symbols: NIG NSP (nuclear shuttle protein)-interacting GTPase chr4:7770170-7773321 REVERSE LENGTH=602<|>Symbols: NIG NSP (nuclear shuttle protein)-interacting GTPase chr4:7770170-7773321 REVERSE LENGTH=602	NIG		[GO:0003924]; GO:0017111; GO:0016462; GO:0016818; GO:0016817; GO:0016787; GO:0003824; GO:0003674_x000D_ [GO:0005096]; GO:0008047; GO:0030695; GO:0030234; GO:0140677; GO:0060589; GO:0098772; GO:0003674_x000D_ [GO:0005525]; GO:0032561; GO:0035639; GO:0019001; GO:0032555; GO:0043168; GO:1901265; GO:1901363; GO:0017076; GO:0032553; GO:0043167; GO:0097159; GO:0036094; GO:0000166; GO:0097367; GO:000548…	Pf01412	10	64.987	4.93151e+06	4.94447e+06	0.147841	8	8	8	8	9	5.40119e+06	6.22725e+06	0.179402	9	9	9	9	10	5.30219e+06	6.61204e+06	0.196013	10	10	10	10	10	2.60032e+06	2.85925e+06	0.196013	10	10	10	10	10	3.33206e+06	3.218e+06	0.196013	10	10	10
942			AT5G12410.1	AT5G12410.1	Symbols: THUMP domain-containing protein chr5:4021974-4023950 REVERSE LENGTH=376			[GO:0003723]; GO:0003676; GO:0097159; GO:0005488; GO:0003674_x000D_ [GO:0005634]; GO:0043231; GO:0043227; GO:0043229; GO:0043226; GO:0005622; GO:0110165; GO:0005575_x000D_ [GO:0006400]; GO:0008033; GO:0009451; GO:0006399; GO:0034470; GO:0016070; GO:0043412; GO:0034660; GO:0006396; GO:0090304; GO:0043170; GO:0010467; GO:0006139; GO:0071704; GO:0009059; GO:0006725; GO:0034641; GO:0044238; GO:004648…	Pf02926	10	41.914	4.52677e+06	4.53867e+06	0.31383	12	12	12	12	14	5.01451e+06	5.78143e+06	0.321809	11	11	11	11	13	5.39219e+06	6.72428e+06	0.367021	13	13	13	13	16	2.42951e+06	2.67143e+06	0.367021	8	8	8	8	10	3.02995e+06	2.92623e+06	0.367021	10	10	10
2487			AT3G24830.1	AT3G24830.1	Symbols: Ribosomal protein L13 family protein chr3:9064613-9065871 FORWARD LENGTH=206	RPL13AB		[GO:0003729]; GO:0003723; GO:0003676; GO:0097159; GO:0005488; GO:0003674_x000D_ [GO:0003735]; GO:0005198; GO:0003674_x000D_ [GO:0006412]; GO:0009059; GO:0019538; GO:0043043; GO:0010467; GO:0043170; GO:0044249; GO:1901576; GO:0044238; GO:1901564; GO:0006518; GO:0043604; GO:1901566; GO:0071704; GO:0009058; GO:0044237; GO:0008152; GO:0006807; GO:0043603; GO:0044271; GO:0009987; GO:0008150; GO:003464…	Pf00572	4	23.444	4.65266e+06	4.66489e+06	0.237864	5	4	5	4	8	4.88541e+06	5.63259e+06	0.237864	5	4	5	4	8	5.33713e+06	6.65562e+06	0.237864	5	4	5	4	8	3.11505e+06	3.42523e+06	0.237864	4	4	4	4	6	3.7847e+06	3.65515e+06	0.237864	5	4	5
2351			AT5G39590.1	AT5G39590.1	Symbols: TLD-domain containing nucleolar protein chr5:15851483-15853768 FORWARD LENGTH=542				Pf07534	14	59.87	4.41337e+06	4.42497e+06	0.285978	13	13	13	13	16	4.9315e+06	5.68572e+06	0.359779	13	13	13	13	16	5.32775e+06	6.64391e+06	0.405904	15	15	15	15	20	2.66731e+06	2.93291e+06	0.405904	8	8	8	8	10	2.03043e+06	1.96092e+06	0.405904	11	11	11
2000			AT1G72410.1	AT1G72410.1	Symbols: COP1-interacting protein-related chr1:27251949-27256246 REVERSE LENGTH=1163					35	129.923	4.37652e+06	4.38802e+06	0.294067	28	28	28	28	32	4.4248e+06	5.10153e+06	0.364574	33	33	33	33	38	4.78109e+06	5.96221e+06	0.364574	34	34	34	34	40	2.8367e+06	3.11916e+06	0.364574	24	24	24	24	28	2.89168e+06	2.79269e+06	0.370593	28	27	28
1432			AT5G61780.1	AT5G61780.1	Symbols: Tudor2, AtTudor2, TSN2 TUDOR-SN protein 2 chr5:24822012-24826641 FORWARD LENGTH=985	TSN2		[GO:0000932]; GO:0036464; GO:0035770; GO:0005737; GO:0043232; GO:0099080; GO:0110165; GO:0005622; GO:0043228; GO:0043229; GO:0005575; GO:0043226_x000D_ [GO:0003723]; GO:0003676; GO:0097159; GO:0005488; GO:0003674_x000D_ [GO:0003729]; GO:0003723; GO:0003676; GO:0097159; GO:0005488; GO:0003674_x000D_ [GO:0004518]; GO:0016788; GO:0016787; GO:0003824; GO:0003674_x000D_ [GO:0005635]; GO:0031967; GO:00…	Pf00565, Pf00567	28	107.675	4.50544e+06	4.51728e+06	0.316751	26	17	26	17	32	4.42087e+06	5.097e+06	0.361421	28	18	28	18	36	5.29856e+06	6.60752e+06	0.37868	26	18	26	18	31	2.64619e+06	2.90969e+06	0.37868	19	10	19	10	24	3.23404e+06	3.12334e+06	0.37868	23	14	23
672			AT5G55660.1	AT5G55660.1	Symbols: DEK domain-containing chromatin associated protein chr5:22539375-22543142 FORWARD LENGTH=778	DEK4		[GO:0003677]; GO:0003676; GO:0097159; GO:0005488; GO:0003674_x000D_ [GO:0005730]; GO:0043232; GO:0031981; GO:0043228; GO:0043229; GO:0070013; GO:0005634; GO:0043226; GO:0005622; GO:0043233; GO:0043231; GO:0110165; GO:0031974; GO:0043227; GO:0005575_x000D_ [GO:0006325]; GO:0071824; GO:0043933; GO:0016043; GO:0071840; GO:0009987; GO:0008150	Pf08766	18	87.155	5.07361e+06	5.08695e+06	0.203085	14	14	14	14	21	4.98107e+06	5.74288e+06	0.232648	17	17	17	17	22	5.29197e+06	6.5993e+06	0.285347	18	18	18	18	24	1.76087e+06	1.93621e+06	0.285347	10	10	10	10	14	2.39479e+06	2.31281e+06	0.285347	12	12	12
966			AT3G12050.1	AT3G12050.1	Symbols: Aha1 domain-containing protein chr3:3839289-3841303 FORWARD LENGTH=360	MEC18.18		[GO:0001671]; GO:0060590; GO:0140677; GO:0098772; GO:0003674_x000D_ [GO:0051087]; GO:0005515; GO:0005488; GO:0003674	Pf08327, Pf09229	10	40.16	5.2912e+06	5.30511e+06	0.211111	6	6	6	6	7	5.14867e+06	5.93611e+06	0.380556	10	10	10	10	11	5.27053e+06	6.57257e+06	0.411111	10	10	10	10	12	1.86098e+06	2.04629e+06	0.430556	8	8	8	8	9	2.35811e+06	2.27739e+06	0.430556	8	8	8
1769			AT3G01200.1	AT3G01200.1	Symbols: AtRP2, RP2 PPDK regulatory protein 2 chr3:69826-71348 REVERSE LENGTH=377	RP2		[GO:0004672]; GO:0016301; GO:0016773; GO:0140096; GO:0016772; GO:0003824; GO:0016740; GO:0003674_x000D_ [GO:0004674]; GO:0004672; GO:0016301; GO:0016773; GO:0140096; GO:0016772; GO:0003824; GO:0016740; GO:0003674_x000D_ [GO:0005524]; GO:0032559; GO:0035639; GO:0030554; GO:0032555; GO:0043168; GO:1901265; GO:1901363; GO:0017076; GO:0032553; GO:0043167; GO:0097159; GO:0036094; GO:0000166; GO:009736…	Pf03618	10	41.361	3.7976e+06	3.80758e+06	0.291777	10	10	10	10	13	4.18044e+06	4.8198e+06	0.291777	8	8	8	8	11	5.28624e+06	6.59216e+06	0.342175	10	10	10	10	14	2.67743e+06	2.94404e+06	0.342175	9	9	9	9	12	2.7675e+06	2.67276e+06	0.342175	9	9	9
1348			AT5G07220.1	AT5G07220.1	Symbols: ATBAG3, BAG3 BCL-2-associated athanogene 3 chr5:2265545-2266720 REVERSE LENGTH=303	BAG3		[GO:0005737]; GO:0110165; GO:0005622; GO:0005575_x000D_ [GO:0051087]; GO:0005515; GO:0005488; GO:0003674	Pf02179	9	34.223	4.69681e+06	4.70916e+06	0.326733	8	7	8	7	11	4.6233e+06	5.33039e+06	0.409241	10	9	10	9	13	4.78895e+06	5.97201e+06	0.409241	9	8	9	8	12	1.14617e+06	1.2603e+06	0.409241	2	1	2	1	3	1.8007e+06	1.73906e+06	0.409241	4	3	4
2489			AT3G60770.1	AT3G60770.1	Symbols: Ribosomal protein S13/S15 chr3:22460525-22461656 REVERSE LENGTH=151	RPS13A		[GO:0003735]; GO:0005198; GO:0003674_x000D_ [GO:0006412]; GO:0009059; GO:0019538; GO:0043043; GO:0010467; GO:0043170; GO:0044249; GO:1901576; GO:0044238; GO:1901564; GO:0006518; GO:0043604; GO:1901566; GO:0071704; GO:0009058; GO:0044237; GO:0008152; GO:0006807; GO:0043603; GO:0044271; GO:0009987; GO:0008150; GO:0034641	Pf00312, Pf08069	3	17.085	4.9535e+06	4.96652e+06	0.225166	3	1	3	1	3	5.02143e+06	5.78941e+06	0.225166	2	0	2	0	3	5.26883e+06	6.57044e+06	0.225166	3	1	3	1	4	3.35391e+06	3.68788e+06	0.225166	3	1	3	1	4	3.72524e+06	3.59773e+06	0.225166	3	1	3
306			AT1G16300.1	AT1G16300.1	Symbols: GAPCP-2 glyceraldehyde-3-phosphate dehydrogenase of plastid 2 chr1:5574433-5577406 FORWARD LENGTH=420	GAPCP2		[GO:0004365]; GO:0043891; GO:0016620; GO:0016903; GO:0016491; GO:0003824; GO:0003674_x000D_ [GO:0005975]; GO:0044238; GO:0071704; GO:0008152; GO:0008150_x000D_ [GO:0006006]; GO:0019318; GO:0005996; GO:0005975; GO:0044281; GO:0044238; GO:0071704; GO:0008152; GO:0008150_x000D_ [GO:0006096]; GO:0006090; GO:0006091; GO:0016052; GO:0019364; GO:0046032; GO:0046034; GO:0046496; GO:0032787; GO:0044237; G…	Pf00044, Pf02800	4	44.818	153974	154379	0.0357143	3	0	3	0	4	28470.9	0	0.0357143	2	0	2	0	2	115460	143983	0.0357143	2	0	2	0	2	5.19945e+06	5.71719e+06	0.0547619	5	0	5	0	7	341755	330056	0.0547619	4	0	4
1892			AT3G46290.1	AT3G46290.1	Symbols: HERK1 hercules receptor kinase 1 chr3:17013009-17015501 FORWARD LENGTH=830	HERK1		[GO:0004672]; GO:0016301; GO:0016773; GO:0140096; GO:0016772; GO:0003824; GO:0016740; GO:0003674_x000D_ [GO:0004674]; GO:0004672; GO:0016301; GO:0016773; GO:0140096; GO:0016772; GO:0003824; GO:0016740; GO:0003674_x000D_ [GO:0004714]; GO:0004713; GO:0019199; GO:0004672; GO:0004888; GO:0016301; GO:0016773; GO:0140096; GO:0038023; GO:0016772; GO:0003824; GO:0060089; GO:0016740; GO:0003674_x000D_ [GO…	Pf07714, Pf12819	18	91.41	4.85167e+06	4.86442e+06	0.201205	15	13	15	13	20	5.19111e+06	5.98504e+06	0.238554	17	15	17	15	19	5.05638e+06	6.30551e+06	0.26747	18	16	18	16	23	2.02979e+06	2.23191e+06	0.26747	10	8	10	8	13	2.48974e+06	2.40451e+06	0.26747	8	6	8
1616			AT5G17900.1	AT5G17900.1	Symbols: microfibrillar-associated protein-related chr5:5925144-5926690 FORWARD LENGTH=435	MPI7.7			Pf06991	11	51.227	4.37144e+06	4.38293e+06	0.335632	12	2	12	2	15	4.65773e+06	5.37009e+06	0.358621	13	2	13	2	14	5.19088e+06	6.47324e+06	0.358621	11	2	11	2	14	2.07533e+06	2.28198e+06	0.358621	9	2	9	2	9	2.76965e+06	2.67484e+06	0.358621	12	2	12
804			AT4G20260.4	AT4G20260.4	Symbols: ATPCAP1, PCAP1 plasma-membrane associated cation-binding protein 1 chr4:10941593-10943227 FORWARD LENGTH=226					11	24.697	4.0989e+06	4.10967e+06	0.415929	8	8	8	8	10	4.9222e+06	5.675e+06	0.553097	11	11	11	11	13	5.17921e+06	6.45868e+06	0.553097	10	10	10	10	12	2.13951e+06	2.35256e+06	0.553097	8	8	8	8	8	2.67183e+06	2.58037e+06	0.553097	9	9	9
1399			AT1G44835.1	AT1G44835.1	Symbols: YbaK/aminoacyl-tRNA synthetase-associated domain chr1:16939909-16942337 FORWARD LENGTH=307			[GO:0002161]; GO:0052689; GO:0140101; GO:0106074; GO:0016788; GO:0140098; GO:0006399; GO:0006450; GO:0016787; GO:0140640; GO:0034660; GO:0065008; GO:0003824; GO:0016070; GO:0065007; GO:0003674; GO:0090304; GO:0008150; GO:0006139; GO:0043170; GO:0006725; GO:0034641; GO:0044238; GO:0046483; GO:1901360; GO:0071704; GO:0044237; GO:0006807; GO:0008152; GO:0009987	Pf04073	7	33.69	3.98699e+06	3.99747e+06	0.247557	7	7	7	7	10	4.75197e+06	5.47873e+06	0.289902	8	8	8	8	11	5.15966e+06	6.43431e+06	0.338762	9	9	9	9	13	2.7396e+06	3.0124e+06	0.338762	7	7	7	7	9	3.44149e+06	3.32368e+06	0.338762	9	9	9
2086			AT2G27600.1	AT2G27600.1	Symbols: SKD1, VPS4, ATSKD1 AAA-type ATPase family protein chr2:11781226-11783730 FORWARD LENGTH=435	SKD1		[GO:0005524]; GO:0032559; GO:0035639; GO:0030554; GO:0032555; GO:0043168; GO:1901265; GO:1901363; GO:0017076; GO:0032553; GO:0043167; GO:0097159; GO:0036094; GO:0000166; GO:0097367; GO:0005488; GO:0003674_x000D_ [GO:0005634]; GO:0043231; GO:0043227; GO:0043229; GO:0043226; GO:0005622; GO:0110165; GO:0005575_x000D_ [GO:0005737]; GO:0110165; GO:0005622; GO:0005575_x000D_ [GO:0005771]; GO:0005770; G…	Pf00004, Pf04212, Pf09336	16	48.563	3.25297e+06	3.26152e+06	0.317241	12	12	12	12	13	4.01964e+06	4.6344e+06	0.381609	15	15	15	15	18	5.15946e+06	6.43406e+06	0.524138	17	17	17	17	21	3.20693e+06	3.52627e+06	0.542529	16	16	16	16	18	4.17425e+06	4.03136e+06	0.542529	14	14	14
738			AT1G31340.1	AT1G31340.1	Symbols: RUB1, NEDD8, ATRUB1 related to ubiquitin 1 chr1:11218076-11219417 REVERSE LENGTH=156	RUB1		[GO:0003729]; GO:0003723; GO:0003676; GO:0097159; GO:0005488; GO:0003674_x000D_ [GO:0009693]; GO:0009692; GO:0043450; GO:0043449; GO:0044249; GO:1900674; GO:0044237; GO:1900673; GO:0009058; GO:0120251; GO:0120255; GO:0008152; GO:0009987; GO:0120252; GO:0120254; GO:1901576; GO:0008150; GO:0071704_x000D_ [GO:0009733]; GO:0009725; GO:0009719; GO:0010033; GO:0050896; GO:0042221; GO:0008150_x000D_ [GO…	Pf00240	2	17.386	5.15774e+06	5.1713e+06	0.397436	6	2	6	2	23	4.88663e+06	5.634e+06	0.397436	5	1	5	1	22	4.93699e+06	6.15662e+06	0.397436	5	1	5	1	22	1.9126e+06	2.10305e+06	0.397436	4	1	4	1	19	2.03816e+06	1.96839e+06	0.397436	5	1	5
1813			AT5G05970.2	AT5G05970.2	Symbols: NEDD1 Transducin/WD40 repeat-like superfamily protein chr5:1795464-1799313 FORWARD LENGTH=782	NEDD1		[GO:0000776]; GO:0043232; GO:0099080; GO:0000779; GO:0043228; GO:0043229; GO:0110165; GO:0000775; GO:0000793; GO:0043226; GO:0005622; GO:0005575; GO:0098687; GO:0005694_x000D_ [GO:0000919]; GO:0022402; GO:0022607; GO:0000911; GO:0009987; GO:0007049; GO:0016043; GO:0044085; GO:0000910; GO:0008150; GO:0071840; GO:0051301_x000D_ [GO:0005635]; GO:0031967; GO:0005634; GO:0012505; GO:0031975; GO:004322…	Pf00400	22	84.704	3.84557e+06	3.85568e+06	0.300512	20	20	20	20	23	4.49621e+06	5.18386e+06	0.347826	22	22	22	22	25	5.10242e+06	6.36292e+06	0.347826	23	23	23	23	29	2.78747e+06	3.06504e+06	0.358056	20	20	20	20	23	3.65454e+06	3.52944e+06	0.372123	24	24	24
2340			AT1G55540.1	AT1G55540.1	Symbols: emb1011 Nuclear pore complex protein chr1:20734759-20743049 REVERSE LENGTH=1816					40	192.452	2.99013e+06	2.99799e+06	0.253304	37	37	37	37	49	3.48285e+06	4.01551e+06	0.27533	39	39	39	39	49	4.01636e+06	5.00856e+06	0.338656	46	46	46	46	57	2.25222e+06	2.47649e+06	0.338656	36	36	36	36	43	4.54172e+06	4.38626e+06	0.338656	38	38	38
551			AT3G10020.1	AT3G10020.1	Symbols: unknown protein; FUNCTIONS IN: molecular_function unknown; INVOLVED IN: response to oxidative stress, anaerobic respiration; LOCATED IN: cellular_component unknown; EXPRESSED IN: 23 plant structures; EXPRESSED DURING: 13 growth stages; Has 47 Blast hits to 47 proteins in 12 species: Archae - 0; Bacteria - 0; Metazoa - 1; Fungi - 0; Plants - 46; Viruses - 0; Other Eukaryotes - 0 (source: …	T22K18.16		[GO:0006979]; GO:0006950; GO:0050896; GO:0008150_x000D_ [GO:0009061]; GO:0045333; GO:0015980; GO:0006091; GO:0044237; GO:0008152; GO:0009987; GO:0008150		5	16.726	3.7787e+06	3.78863e+06	0.281879	5	5	5	5	5	3.55969e+06	4.1041e+06	0.355705	2	2	2	2	2	3.33098e+06	4.15386e+06	0.355705	3	3	3	3	3	2.3553e+06	2.58983e+06	0.355705	4	4	4	4	4	2.87239e+06	2.77406e+06	0.355705	4	4	4
1001			AT5G25060.1	AT5G25060.1	Symbols: RNA recognition motif (RRM)-containing protein chr5:8634219-8639984 REVERSE LENGTH=946	RRC1		[GO:0003723]; GO:0003676; GO:0097159; GO:0005488; GO:0003674_x000D_ [GO:0006397]; GO:0006396; GO:0016071; GO:0016070; GO:0010467; GO:0090304; GO:0009059; GO:0006139; GO:0043170; GO:0044249; GO:1901576; GO:0006725; GO:0034641; GO:0044238; GO:0046483; GO:1901360; GO:0071704; GO:0009058; GO:0044237; GO:0006807; GO:0008152; GO:0009987; GO:0008150_x000D_ [GO:0008380]; GO:0006396; GO:0016070; GO:001046…	Pf00076, Pf01805, Pf04818, Pf08312	25	108.219	4.07627e+06	4.08698e+06	0.251586	22	22	22	22	26	4.44616e+06	5.12616e+06	0.289641	25	25	25	25	31	5.07127e+06	6.32408e+06	0.313953	25	25	25	25	29	2.09635e+06	2.30509e+06	0.313953	16	16	16	16	18	2.55408e+06	2.46666e+06	0.313953	17	17	17
1914			AT3G61430.2_x000D_; AT3G61430.1	AT3G61430.2|AT3G61430.1	Symbols: PIP1A, ATPIP1, PIP1, PIP1;1 plasma membrane intrinsic protein 1A chr3:22733657-22735113 FORWARD LENGTH=286<|>Symbols: PIP1A, ATPIP1, PIP1, PIP1;1 plasma membrane intrinsic protein 1A chr3:22733657-22735113 FORWARD LENGTH=286	PIP1-1		[GO:0005886]; GO:0016020; GO:0071944; GO:0110165; GO:0005575_x000D_ [GO:0006833]; GO:0042044; GO:0006810; GO:0051234; GO:0051179; GO:0008150_x000D_ [GO:0009414]; GO:0006950; GO:0009415; GO:0050896; GO:0001101; GO:0009628; GO:0010035; GO:1901700; GO:0008150; GO:0042221_x000D_ [GO:0015250]; GO:0005372; GO:0015267; GO:0015318; GO:0006833; GO:0022803; GO:0022857; GO:0042044; GO:0005215; GO:0055085; G…	Pf00230	2	30.669	4.54462e+06	4.55656e+06	0.167832	5	1	5	1	6	5.03466e+06	5.80466e+06	0.167832	4	1	4	1	5	4.97422e+06	6.20306e+06	0.167832	5	1	5	1	6	2.728e+06	2.99965e+06	0.167832	3	1	3	1	4	2.9872e+06	2.88495e+06	0.167832	4	1	4
1606			AT2G30105.1	AT2G30105.1	Symbols: CONTAINS InterPro DOMAIN/s: Leucine-rich repeat, typical subtype (InterPro:IPR003591), Leucine-rich repeat (InterPro:IPR001611), Ubiquitin (InterPro:IPR000626), Ubiquitin supergroup (InterPro:IPR019955); BEST Arabidopsis thaliana protein match is: Leucine-rich repeat (LRR) family protein (TAIR:AT5G07910.1). chr2:12849855-12851908 FORWARD LENGTH=367					8	40.496	4.14352e+06	4.15441e+06	0.26158	9	9	9	9	11	4.68214e+06	5.39823e+06	0.321526	8	8	8	8	11	5.03011e+06	6.27275e+06	0.370572	10	10	10	10	11	1.88013e+06	2.06734e+06	0.370572	7	7	7	7	7	2.3763e+06	2.29496e+06	0.370572	6	6	6
1207			AT4G18950.1	AT4G18950.1	Symbols: Integrin-linked protein kinase family chr4:10375685-10378129 FORWARD LENGTH=459	BHP		[GO:0004672]; GO:0016301; GO:0016773; GO:0140096; GO:0016772; GO:0003824; GO:0016740; GO:0003674_x000D_ [GO:0004712]; GO:0004672; GO:0016301; GO:0016773; GO:0140096; GO:0016772; GO:0003824; GO:0016740; GO:0003674_x000D_ [GO:0005524]; GO:0032559; GO:0035639; GO:0030554; GO:0032555; GO:0043168; GO:1901265; GO:1901363; GO:0017076; GO:0032553; GO:0043167; GO:0097159; GO:0036094; GO:0000166; GO:009736…	Pf07714, Pf12796	17	52.585	4.03618e+06	4.04679e+06	0.263617	12	12	12	12	15	4.64579e+06	5.35632e+06	0.309368	13	13	13	13	15	4.9814e+06	6.212e+06	0.344227	14	14	14	14	18	1.35768e+06	1.49288e+06	0.344227	7	7	7	7	9	1.89868e+06	1.83369e+06	0.344227	10	10	10
1722			AT1G31730.1	AT1G31730.1	Symbols: Adaptin family protein chr1:11359907-11363916 FORWARD LENGTH=938			[GO:0005794]; GO:0043231; GO:0005737; GO:0012505; GO:0043227; GO:0043229; GO:0110165; GO:0005622; GO:0043226; GO:0005575_x000D_ [GO:0005905]; GO:0016020; GO:0012505; GO:0110165; GO:0005575_x000D_ [GO:0006886]; GO:0015031; GO:0046907; GO:0008104; GO:0045184; GO:0071702; GO:0071705; GO:0006810; GO:0051641; GO:0051649; GO:0070727; GO:0051234; GO:0009987; GO:0051179; GO:0033036; GO:0008150_x000D_ [GO…	Pf01602	21	103.67	4.47334e+06	4.4851e+06	0.216418	19	19	19	19	26	4.71223e+06	5.43291e+06	0.248401	19	19	19	19	26	4.97538e+06	6.2045e+06	0.284648	21	21	21	21	26	1.9202e+06	2.1114e+06	0.295309	16	16	16	16	18	2.50072e+06	2.41512e+06	0.295309	18	18	18
1435			AT3G24503.1	AT3G24503.1	Symbols: ALDH2C4, ALDH1A, REF1 aldehyde dehydrogenase 2C4 chr3:8919732-8923029 REVERSE LENGTH=501	ALDH2C4		[GO:0004029]; GO:0004030; GO:0016620; GO:0016903; GO:0016491; GO:0003824; GO:0003674_x000D_ [GO:0009699]; GO:0009698; GO:0019438; GO:0044550; GO:1901362; GO:0006725; GO:0019748; GO:1901360; GO:0044249; GO:0009058; GO:1901576; GO:0044237; GO:0008152; GO:0071704; GO:0009987; GO:0008150_x000D_ [GO:0043878]; GO:0016620; GO:0016903; GO:0016491; GO:0003824; GO:0003674_x000D_ [GO:0050269]; GO:0004030; G…	Pf00171	18	54.325	3.47644e+06	3.48558e+06	0.365269	16	16	16	16	18	4.71922e+06	5.44097e+06	0.491018	22	22	22	22	24	4.94135e+06	6.16206e+06	0.491018	20	20	20	20	22	1.66309e+06	1.82869e+06	0.506986	12	12	12	12	14	2.04051e+06	1.97066e+06	0.506986	15	15	15
705			AT1G11840.6	AT1G11840.6	Symbols: GLX1 glyoxalase I homolog chr1:3995928-3997518 FORWARD LENGTH=322					5	36.268	4.56469e+06	4.57668e+06	0.177019	6	6	6	6	8	4.37249e+06	5.04122e+06	0.177019	6	6	6	6	7	4.91455e+06	6.12865e+06	0.177019	5	5	5	5	7	1.88555e+06	2.0733e+06	0.177019	6	6	6	6	7	2.43859e+06	2.35512e+06	0.177019	5	5	5
[truncated: 2,247 more rows]
[truncated: 156 more columns]

## Sheet: (2) IP MS V-ATPase
				Norm. Area									Average
Accession	Description	Quantified Peptides	MW[kDa]	GFPFLAG_Rep1	GFPFLAG_Rep2	GFPFLAG_Rep3	SidKFLAG_Rep1	SidKFLAG_Rep2	SidKFLAG_Rep3	mutSidKFLAG_Rep1	mutSidKFLAG_Rep2	mutSidKFLAG_Rep3	GFPFLAG	SidKFLAG	mutSidKFLAG
[truncated: 9 more rows]

## Sheet: (3) Plant Material
	A. thaliana lines used in this study.
	Name	Accession Number	Source or reference
	Col0
	pUbi::mCherry-ATG8A	At4g21980	Stephani et al. (2020) eLife.
	pUbi::GFP-ATG8A	At4g21980	Stephani et al. (2020) eLife.
	pUBQ::GFP-ATG8B	At4g04620	Stephani et al. (2020) eLife.
[truncated: 56 more rows]

## Sheet: (4) Plasmids
	Table 4. List of plasmids used in this study.
[truncated: 15 more rows]
